# Supplementary material for: High-resolution analysis of bound Ca2+ in neurons and synapses
Source: Life Sci Alliance. 2023 Oct 13;7(1):e202302030. doi: 10.26508/lsa.202302030 (PMC10575792; doi:10.26508/lsa.202302030)
Supplement: Supplementary file 1 [file LSA-2023-02030_SdataF1_F3_F4.xlsx]

## Sheet: 01 VGAT PSD95 VGLUT
40Ca	23Na	39K	VGLUT	PSD95	VGAT
-0.40275	-0.73328	-3.1744	0.11382	0.22754	0.20322
-0.36449	-0.71176	-3.7284	0.098828	0.27342	0.16683
-0.30196	-0.46592	0.48984	0.15582	0.078731	0.078329
-0.19883	-0.26631	14.593	0.16437	0.097337	0.12517
-0.18974	-0.10267	13.311	0.16986	0.070889	0.09101
-0.15651	2.1795	2.8626	0.13223	0.083038	0.23728
-0.15338	-0.42086	17.029	0.22245	0.16359	0.072125
-0.12014	0.28863	0.48984	0.11551	0.060574	0.048218
-0.10793	-0.51176	14.466	0.20454	0.060874	0.08388
-0.10793	-0.22086	14.166	0.2324	0.10159	0.11849
-0.098217	-4.0145	-2.8655	0.049135	0.17879	0.069427
-0.089744	-0.30267	22.738	0.25386	0.1013	0.12667		40Ca below background. Excluded from analysis.
-0.067914	-2.771	-2.4433	0.060457	0.12697	0.46621
-0.066132	0.46765	2.063	-0.0017429	0.0088947	0.0013983
-0.066102	-0.28984	-0.35122	0.36223	0.17476	0.12973
-0.062471	-0.39358	16.456	0.15217	0.1139	0.17123
-0.05338	-0.13904	23.511	0.13395	0.038031	0.072871
-0.036809	-0.28075	5.2326	0.15914	0.21832	0.27545
-0.035198	-0.39358	18.547	0.16478	0.059686	0.15558
-0.026107	-0.16631	18.775	0.1865	0.11982	0.13063
-0.02246	-3.571	-1.816	0.12373	0.097494	0.031579
-0.02246	7.1381	6.3112	0.011606	0.11809	0.032313
-0.016043	-0.2361	0.15463	0.072201	0.14298	0.066634
-0.0079254	-0.28449	26.656	0.35099	0.13693	0.12352
-0.0079254	-0.2754	25.575	0.27365	0.19121	0.11734
-0.0079254	-0.084492	23.729	0.21617	0.061069	0.083706
-0.0042781	-3.2165	-1.8615	0.0093985	0.14469	0.011913
-0.0042781	-1.6256	-1.5888	0.056726	0.12683	0.43072
-0.0042781	-1.3438	0.75668	0.091715	0.12183	0.55454
-0.003268	-4.0337	-2.5484	0.068332	0.144	0.51979
0.0048128	-3.8256	-1.807	0.14536	0.12494	0.036468
0.0048128	-1.4165	-0.025134	0.08006	0.13375	0.44482
0.0048128	3.8381	0.44759	0.064447	0.12774	0.4701
0.010256	-0.61176	15.693	0.16689	0.11098	0.11698
0.022995	-3.0619	-1.116	0.0061997	0.08114	-0.00058633
0.022995	-2.3165	-0.85241	0.011991	0.22951	0.015835
0.028438	-0.41176	20.356	0.24165	0.1288	0.13969
0.028438	-0.51176	20.111	0.072783	0.18225	0.36533
0.028438	-0.18449	19.002	0.14213	0.13729	0.26994
0.032086	-3.4438	-1.9615	0.045281	0.061978	0.005847
0.04662	-0.33904	15.547	0.030216	0.0437	0.14524
0.056684	0.082086	1.8183	0.049521	0.31011	0.043982
0.056684	0.20027	1.4637	0.025767	0.17256	0.02099
0.068449	-4.0619	-2.216	0.12748	0.10933	0.050845
0.082984	-0.10267	29.493	0.17993	0.16017	0.089059
0.083957	-0.11791	1.7819	0.092058	0.3421	0.10514
0.086631	0.52897	1.0476	0.053822	0.044424	0.139
0.086631	-0.46194	-0.88877	0.0074875	0.14178	0.011545
0.086631	-3.0347	-1.5706	0.011312	0.20001	0.011853
0.10218	-0.27843	18.427	0.15419	0.13393	0.28318
0.10481	3.2835	0.9385	0.32229	0.18177	0.11374
0.11026	-0.3754	20.02	0.2048	0.10999	0.17597
0.11026	-0.1754	19.066	0.048694	0.015613	0.026228
0.1139	-3.5256	-1.7524	0.028267	0.013236	-0.0017545
0.11935	0.0064171	29.056	0.085422	0.22439	0.077769
0.12844	-0.3754	18.575	0.1311	0.10041	0.14788
0.12941	0.10027	2.1092	0.034234	0.22272	0.043212
0.14118	2.3199	5.9203	0.21759	0.16955	0.057288
0.15027	-1.5347	-1.8615	0.39052	0.15557	0.17195
0.15027	-2.5165	-0.08877	0.1012	0.059062	0.036575
0.17389	-0.40267	28.811	0.11856	0.23183	0.45672
0.17754	-0.9074	0.5385	0.010073	0.092254	-0.0028961
0.19572	12.038	11.666	0.0093197	0.15144	0.014502
0.20481	3.4471	2.5021	0.021309	0.11832	0.011207
0.20481	-1.5619	-0.97059	0.0059496	0.089571	-0.0057115
0.23358	-0.62846	0.98384	0.25231	0.25048	0.058454
0.24118	7.7381	7.9294	0.0066186	0.081454	-0.0028758
0.25663	1.9551	4.6787	0.25869	0.35664	0.22809
0.25936	-0.88012	-0.95241	0.44543	0.16965	0.078978
0.26114	0.34037	1.3176	0.40138	0.79068	0.83271
0.26975	-2.8464	0.7437	0.054291	0.12922	0.50496
0.27389	-0.28449	25.684	0.30442	0.10566	0.11949
0.29207	-0.011765	30.12	0.27491	0.10048	0.12588
0.30481	2.3562	3.7294	0.099514	0.096029	0.023517
0.3156	16.838	11.484	0.098581	0.14133	0.36744
0.34118	14.111	13.52	0.13246	0.14442	0.011827
0.34118	2.3926	7.1294	0.084619	0.1402	0.41408
0.34585	3.5482	0.78829	0.34048	0.15021	0.1355
0.34662	-0.14813	33.075	0.21658	0.28146	0.15148
0.35936	-2.0165	1.4203	0.3167	0.12641	0.21009
0.3648	-0.12086	18.866	0.14284	0.099638	0.091816
0.37487	1.0003	8.4455	0.073751	0.19996	0.1094
0.38298	-0.12995	26.747	0.26818	0.14068	0.18625
0.39207	0.13369	32.002	0.31907	0.20765	0.15196
0.39207	0.10642	36.82	0.089299	0.06128	0.058692
0.39572	-0.81649	3.093	0.091873	0.17262	0.34291
0.41935	-0.0026738	32.456	0.39059	0.13148	0.17086		Included in analysis.
0.45571	0.26096	38.866	0.12022	0.075403	0.16934
0.45668	-0.15428	0.891	0.0083308	0.024975	0.036981
0.49046	-0.14439	-0.18556	0.08738	0.20286	0.28293
0.49207	0.097326	46.775	0.39762	0.11314	0.14016
0.49207	0.14278	35.238	0.17682	0.10656	0.15266
0.51123	1.5275	5.9274	0.053321	0.19151	0.14543
0.5139	-1.7983	1.5385	0.34892	0.099847	0.075344
0.52299	4.1381	10.611	0.0082825	0.17243	0.0078642
0.52531	9.2977	4.3171	0.18045	0.078511	0.082237
0.54118	5.6653	6.0294	0.16293	0.16084	0.068313
0.57389	-0.048128	32.766	0.23016	0.13914	0.12474
0.58663	13.047	5.3294	0.39664	0.1504	0.098621
0.59572	-1.5438	1.2021	0.088602	0.1839	0.041489
0.60214	0.054813	1.0092	0.11228	0.15612	0.093405
0.60214	1.4184	6.6819	0.071447	0.24978	0.14972
0.61691	-0.28382	7.2512	0.097188	0.13936	0.091253
0.61935	0.0064171	10.075	0.13042	0.2047	0.11646
0.63753	-0.15722	30.838	0.17265	0.1574	0.11258
0.63753	0.28824	33.402	0.1028	0.31417	0.10868
0.6385	0.67299	2.5819	0.14474	0.12635	0.11532
0.65258	0.17953	4.2444	0.052901	0.066324	0.022468
0.6648	0.15187	44.056	0.1884	0.19066	0.12205
0.67389	0.23369	38.775	0.076376	0.261	0.063036
0.70481	-0.88012	4.6749	0.30236	0.1084	0.079344
0.71123	-0.18155	0.68191	0.11777	0.11508	0.10555
0.75668	0.1639	10.282	0.033573	0.17971	0.099729
0.78298	0.19733	51.111	0.22529	0.12896	0.24485
0.81026	0.56096	59.12	0.26499	0.18634	0.27527
0.85571	0.31551	47.047	0.36454	0.13206	0.19476
0.86578	-0.10882	4.5365	0.04525	0.14407	0.11023
0.88298	0.4246	48.293	0.081169	0.27197	0.070129
0.88663	0.06533	6.5294	0.20174	0.078306	0.062201
0.9139	117.6	45.311	0.47956	0.26221	0.29925
0.91569	0.47674	4.1539	0.25691	0.71848	0.80411
0.92844	0.17005	52.947	0.09277	0.044247	0.035225
0.93209	8.429	9.0112	0.068043	0.068175	0.0040094
0.93209	57.838	46.875	0.014858	0.13511	0.027943
0.94644	9.8134	14.761	0.06328	0.071354	0.024322
0.96845	12.974	18.793	0.0064454	0.075369	-3.9891e-05
0.97923	46.42	31.956	0.21137	0.20077	0.22415
0.99207	0.54278	66.438	0.13897	0.22748	0.06632
1.0048	23.384	26.311	0.021775	0.10176	0.034828
1.0321	7.829	17.175	0.1111	0.099593	0.010049
1.0496	1.3299	16.968	0.069818	0.37794	0.10538
1.0577	0.49935	66.505	0.20657	0.062158	0.08971
1.0783	0.19077	43.534	0.11721	0.24594	0.12611
1.0866	27.711	31.748	0.10071	0.15658	0.028137
1.0957	6.0017	11.484	0.40487	0.17907	0.27294
1.1012	0.17914	63.975	0.14983	0.070498	0.1022
1.1139	7.1199	8.9203	0.31476	0.14159	0.22843
1.1321	3.1108	11.039	0.35807	0.14873	0.15298
1.1466	0.53369	68.52	0.22263	0.1139	0.17106
1.1526	27.325	20.326	0.11508	0.066256	0.11339
1.1749	0.054813	6.8546	0.11795	0.18221	0.15768
1.184	0.41845	34.773	0.10395	0.55022	0.33823
1.2114	1.6547	7.6035	0.14611	0.22325	0.30986
1.223	195.84	66.348	0.26604	0.17793	0.14608
1.2405	6.4208	15.577	0.31265	0.35902	0.22804
1.243	85.577	61.963	0.00083739	0.012441	0.0044085
1.2567	70.118	50.246	0.091396	0.24696	0.14215
1.3048	16.984	59.493	0.30867	0.1486	0.074318
1.3775	0.71988	2.6021	0.35615	0.17055	0.078509
1.383	0.47914	75.211	0.3305	0.073645	0.10478
1.4193	0.73369	65.229	0.24292	0.089442	0.099935
1.4677	3.5844	11.149	0.41082	0.25831	0.15262
1.484	0.38209	30.218	0.073526	0.24833	0.13237
1.495	95.393	830.32	0.00072485	-0.00017522	-0.003072
1.6066	3.5676	26.836	0.02322	0.04073	0.035357
1.6557	0.25187	78.156	0.2474	0.12999	0.123
1.6634	17.122	64.229	0.19397	0.13629	0.039482
1.6921	1.1155	84.302	0.1173	0.074941	0.16051
1.8586	5.3753	16.213	0.14287	0.34719	0.34256
1.8701	23.983	44.665	0.16724	0.13415	0.45215
1.898	8.5593	13.302	0.14697	0.075186	0.19547
1.9567	-0.090642	1.5365	0.086422	0.15236	0.15519
1.9648	1.1428	93.411	0.32727	0.17247	0.20411
1.9957	43.311	53.175	0.010623	0.056963	0.031685
2.0162	30.243	23.899	0.091266	0.11942	0.41412
2.0375	0.85187	95.175	0.24327	0.14108	0.10686
2.052	2.9131	6.6085	0.011089	0.023738	0.035599
2.0586	2.9753	8.6948	0.18746	0.34781	0.20202
2.0921	1.1973	74.693	0.083916	0.32245	0.064619
2.1048	18.865	105.78	0.15173	0.088032	0.022917
2.1048	7.6835	12.02	0.10813	0.079063	0.031409
2.1065	33.138	45.038	0.093526	0.098864	0.20863
2.1139	12.693	61.912	0.269	0.11267	0.13685
2.1341	4.8744	11.084	0.12252	0.09876	0.042643
2.1385	0.20027	2.3819	0.11482	0.17786	0.14835
2.1466	0.80642	97.966	0.28886	0.11904	0.10125
2.1648	0.65187	79.802	0.11012	0.068873	0.069324
2.1749	0.92754	52.546	0.059093	0.26796	0.14563
2.2012	0.97005	104.65	0.24896	0.10067	0.14915
2.2412	62.984	68.42	0.089332	0.14305	0.069937
2.2594	6.4653	16.393	0.15733	0.16769	0.10034
2.295	1.9571	11.077	0.094087	0.092119	0.0742
2.3041	9.7389	92.695	0.093563	0.46298	0.1163
2.4041	6.3844	18.658	0.27426	0.28146	0.15638
2.4466	0.97914	107.89	0.13532	0.1766	0.31254
2.4617	14.08	17.363	0.032014	0.084268	0.021102
2.4768	8.3026	19.004	0.1113	0.24053	0.22674
2.4957	34.202	40.748	0.1333	0.19811	0.037113
2.5156	64.111	65.265	0.10765	0.12586	0.15996
2.5702	18.213	49.118	0.13363	0.1489	0.13731
2.6594	38.647	44.866	0.13009	0.16646	0.038794
2.6739	1.3246	143.25	0.012843	0.075099	0.0068486
2.7041	12.675	24.031	0.2363	0.50634	0.32308
2.7223	5.7117	12.677	0.42538	0.35366	0.22955
2.7859	10.675	30.949	0.13626	0.32524	0.32656
2.8247	27.411	44.784	0.14933	0.078713	0.12595
2.8314	8.6605	20.454	0.11455	0.093874	0.064711
2.9567	0.33663	4.6546	0.12267	0.18989	0.1438
2.9775	66.147	78.248	0.0075338	0.071414	0.01184
3.0021	1.8094	24.046	0.068686	0.12227	0.082715
3.0253	58.552	58.39	0.1429	0.068172	0.1179
3.0677	7.9753	23.413	0.24447	0.30137	0.15122
3.0684	53.802	61.429	0.10926	0.11969	0.040046
3.093	0.95481	74.882	0.10808	0.91102	0.63254
3.1375	1.4428	184.53	0.061609	0.22833	0.042472
3.1429	11.611	17.147	0.34125	0.28712	0.25495
3.1526	20.098	29.663	0.010941	0.048165	0.0099847
3.2586	6.1208	14.549	0.12423	0.19937	0.13792
3.2611	4.8404	12.754	0.0037235	0.012611	0.023767
3.3203	1.4548	80.055	0.09623	0.32845	0.18357
3.343	3.3858	10.408	0.047368	0.046278	0.059077
3.352	36.693	93.184	0.15434	0.15219	0.29837
3.3883	33.111	59.002	0.31463	0.27854	0.16716
3.4284	1.7701	157.25	0.073201	0.22194	0.06474
3.4586	16.203	26.795	0.40759	0.44877	0.29078
3.4792	39.147	63.893	0.20923	0.10108	0.18715
3.595	9.4026	22.94	0.21124	0.48925	0.2807
3.6132	2.9753	12.149	0.18312	0.14908	0.096916
3.8684	58.874	68.202	0.011509	0.18946	0.068559
3.9344	34.489	37.263	0.13264	0.055295	0.081222
4.0611	49.383	128.91	0.13992	0.15409	0.23069
4.084	0.54572	5.1728	0.11246	0.19598	0.13668
4.0859	12.012	26.868	0.35834	0.40056	0.2417
4.093	0.4639	33.155	0.17674	0.26543	0.15505
4.1041	7.3571	31.213	0.12568	0.11839	0.079523
4.1321	18.502	32.72	0.023908	0.11455	0.0034945
4.1338	117.57	81.756	0.23377	0.23064	0.18512
4.152	49.774	150.47	0.20842	0.15286	0.16469
4.1799	37.37	33.853	0.13065	0.055836	0.1005
4.195	14.039	31.004	0.20997	0.46104	0.28994
4.2156	55.447	137.49	0.12486	0.1411	0.21913
4.2314	94.675	1628.1	0.0014219	0.0058294	0.00093318
4.2344	61.707	35.981	0.032979	0.046339	0.27914
4.2793	2.3767	5.8448	0.023084	0.019916	0.042793
4.3065	52.574	142.09	0.16592	0.16418	0.30224
4.3314	14.366	32.831	0.26682	0.38385	0.2434
4.4749	0.59118	7.4183	0.091015	0.17952	0.1878
4.5339	3.8222	13.599	0.0035815	-0.00030058	0.014859
4.5859	9.9389	32.513	0.11332	0.22221	0.13183
4.6139	69.084	71.811	0.078655	0.10125	0.031589
4.6339	27.777	70.199	0.11942	0.19375	0.20808
4.6412	41.756	58.757	0.16091	0.1148	0.046908
4.7139	85.611	83.375	0.11622	0.13862	0.052383
4.7586	12.103	26.522	0.50971	0.42563	0.26992
4.798	56.507	75.163	0.021102	0.048802	0.014325
4.9041	10.903	19.413	0.54887	0.46816	0.32276
4.9435	46.761	58.672	0.097018	0.063517	0.056468
4.9854	23.443	66.043	0.021076	0.24859	0.022119
5.0223	10.457	24.031	0.21054	0.45868	0.2564
5.0684	58.838	61.839	0.31879	0.12564	0.093377
5.0975	20.704	53.899	0.18539	0.27801	0.31912
5.1157	31.577	95.899	0.18976	0.23321	0.24156
5.1496	6.3935	44.231	0.50013	0.30418	0.1831
5.1866	75.293	90.02	0.15521	0.23592	0.03985
5.2702	6.4586	23.345	0.23025	0.27465	0.21625
5.3071	48.098	37.79	0.06859	0.057489	0.1935
5.3132	9.3753	23.822	0.22647	0.46279	0.2655
5.3586	16.693	33.695	0.19224	0.46611	0.36426
5.3617	50.38	64.272	0.21192	0.069564	0.15923
5.495	11.284	45.295	0.22339	0.25898	0.21436
5.543	40.94	105.3	0.20072	0.28782	0.31874
5.5586	13.721	30.568	0.17531	0.17799	0.11252
5.6253	49.425	58.872	0.24259	0.36968	0.18228
5.643	19.459	40.963	0.22902	0.33192	0.30263
5.6617	48.252	51.863	0.03646	0.050613	0.27015
5.6974	86.829	91.311	0.16523	0.094941	0.16552
5.8223	17.121	63.677	0.19715	0.13645	0.10183
5.8889	51.38	61.163	0.1451	0.063253	0.18901
6.098	48.589	48.772	0.51975	0.15769	0.16157
6.1405	13.975	30.986	0.12973	0.15222	0.10604
6.1708	66.68	82.19	0.12356	0.066371	0.034787
6.2321	17.856	33.048	0.34054	0.17349	0.065305
6.2466	3.8337	244.39	0.29253	0.10931	0.12526
6.2883	94.156	183.23	0.16666	0.18935	0.18967
6.2889	60.38	45.526	0.30105	0.10695	0.099689
6.4066	33.64	94.954	0.1612	0.20223	0.16471
6.4071	44.57	56.117	0.11998	0.061584	0.070061
6.4156	66.72	69.32	0.13483	0.14624	0.17757
6.5684	60.738	80.202	0.12822	0.099302	0.04715
6.5701	42.974	49.629	0.073279	0.080636	0.15329
6.6338	25.065	44.12	0.56005	0.44339	0.3092
6.652	91.92	70.311	0.14262	0.14306	0.18588
6.6677	5.948	69.64	0.059745	0.16464	0.19944
6.6883	50.183	135.39	0.2468	0.28104	0.27575
6.8567	341.85	273.48	0.013001	0.061407	0.03269
6.8799	54.843	43.263	0.042967	0.051252	0.22976
7.0248	43.859	109.94	0.34179	0.34727	0.3607
7.1139	56.093	48.711	0.47398	0.18177	0.10974
7.1412	40.684	59.229	0.17999	0.12332	0.079373
7.1429	74.311	100.45	0.12652	0.14608	0.11827
7.2041	6.0117	35.94	0.42433	0.66272	0.23127
7.2065	58.665	162.94	0.19798	0.23208	0.28087
7.2429	85.274	107.3	0.12647	0.13328	0.21454
7.343	5.5313	106.07	-0.002677	-0.0053388	0.0083887
7.3435	48.407	56.535	0.065768	0.049763	0.018531
7.4247	74.093	181.27	0.17842	0.22053	0.23003
7.4314	19.566	53.386	0.25984	0.40783	0.21572
7.4792	94.402	115.65	0.25823	0.16677	0.26228
7.5247	82.82	91.356	0.066163	0.052909	0.056222
7.5344	59.952	62.808	0.20781	0.16559	0.058657
7.6071	65.116	71.29	0.31958	0.33391	0.29573
7.6193	10.043	220.42	0.12056	0.13658	0.077502
7.6344	58.143	63.335	0.1769	0.061388	0.11907
7.6611	29.813	79.127	0.26822	0.31617	0.37696
7.6792	109.05	135.74	0.10381	0.12839	0.16105
7.7139	93.002	116.82	0.056165	0.12204	0.12625
7.7253	81.943	62.672	0.22517	0.18826	0.074843
7.7253	99.843	94.572	0.13343	0.13278	0.14829
7.7294	6.6639	22.964	0.090537	0.13932	0.15946
7.752	152.46	133.88	0.066789	0.048779	0.035419
7.7611	5.4404	17.508	0.23091	0.17569	0.16728
7.8338	70.029	176.81	0.23863	0.28378	0.17895
7.843	13.804	50.081	0.16459	0.24106	0.29207
7.8708	91.843	109.28	0.097982	0.096493	0.16669
7.8948	0.30146	25.627	-7.9618e-05	0.00098895	-0.0058797
7.8974	96.983	136.32	0.2005	0.16312	0.26499
7.9065	81.838	92.256	0.0862	0.098167	0.1249
7.9435	71.316	63.772	0.038758	0.04882	0.23006
7.9702	155.21	279.9	0.42329	0.35032	0.33897
8.0974	86.165	203.57	0.17266	0.1937	0.21748
8.1284	5.8701	375.08	0.01358	0.067589	0.014158
8.1648	6.9428	49.747	0.15062	0.15141	0.22071
8.1768	19.703	48.368	0.21295	0.36982	0.21146
8.3338	57.529	173.3	0.39032	0.28352	0.3552
8.352	121.56	125.06	0.14008	0.12091	0.15036
8.3567	1.1639	10.3	0.057106	0.12503	0.1231
8.3684	250.21	149.15	0.060391	0.067763	0.010136
8.398	85.789	99.153	0.20771	0.075228	0.099338
8.4048	44.884	71.193	0.07448	0.11354	0.013438
8.4405	14.384	26.468	0.30527	0.31999	0.20055
8.484	3.0003	19.436	0.14181	0.18303	0.18306
8.5314	21.057	39.031	0.12551	0.24507	0.21489
8.5435	121.53	109.35	0.044483	0.04477	0.035917
8.5701	105.97	245.84	0.19826	0.19085	0.14584
8.5799	104.76	105.22	0.076941	0.088232	0.10592
8.6658	4.5548	33.046	0.15153	0.14754	0.098026
8.698	72.834	87.781	0.20659	0.10295	0.063983
8.7526	102.42	97.072	0.14234	0.055223	0.06388
8.8065	51.011	136.93	0.21325	0.22543	0.20173
8.8253	82.616	55.508	0.033686	0.044105	0.28366
8.8435	86.425	79.708	0.049121	0.051351	0.27918
8.8503	100.14	129	0.18508	0.25992	0.056374
8.8739	1.1428	55.738	0.0508	0.15262	0.061902
8.943	35.468	81.518	0.1731	0.22124	0.20242
8.9921	5.5337	369.1	0.28073	0.091791	0.11936
9.0567	0.63663	39.746	0.0056328	0.031287	0.0075097
9.0617	68.961	78.526	0.053281	0.056423	0.15299
9.1156	24.947	47.211	0.27584	0.24077	0.23628
9.1768	11.412	33.095	0.18895	0.35403	0.22064
9.1775	126.45	151.78	0.17661	0.2554	0.045105
9.1799	76.043	77.39	0.20203	0.078303	0.083438
9.2092	7.7258	82.248	0.075751	0.10603	0.077889
9.4586	17.73	120.72	0.0989	0.060101	0.046356
9.4586	17.839	117.54	0.11213	0.11943	0.093636
9.5139	128.82	152.44	0.082058	0.12491	0.026998
9.5156	102.81	233.27	0.21731	0.23455	0.18467
9.6132	21.23	38.522	0.23293	0.24643	0.15568
9.652	90.356	190.97	0.19574	0.20034	0.18333
9.6866	118.47	149.79	0.11479	0.17341	0.037987
9.7338	114.86	243.69	0.21376	0.22092	0.15003
9.7586	19.43	39.631	0.25644	0.35214	0.25707
9.8253	87.27	86.708	0.039645	0.059847	0.27431
9.9248	19.74	60.318	0.20913	0.29593	0.32987
9.9708	85.725	68.799	0.18135	0.086497	0.13435
9.9975	2.9404	23.318	0.58757	0.33274	0.33576
10.088	3.704	27.045	0.56848	0.34697	0.3287
10.161	58.702	168.92	0.24084	0.24884	0.34038
10.201	5.9701	42.393	0.077791	0.18992	0.060456
10.27	110.14	189.73	0.28048	0.23652	0.14926
10.343	48.24	99.181	0.27346	0.27709	0.26419
10.362	82.198	91.626	0.11438	0.060733	0.046471
10.419	53.725	195.78	0.013172	0.067733	0.013788
10.432	121.29	157.89	0.10717	0.081847	0.017309
10.434	27.393	53.102	0.44034	0.43795	0.35654
10.434	16.049	57.118	0.17971	0.23474	0.28415
10.45	45.738	60.429	0.061811	0.086496	0.18634
10.518	10.819	27.805	0.38842	0.2529	0.20718
10.545	3.4556	15.951	0.64439	0.56744	0.52452
10.559	24.521	55.158	0.36319	0.58031	0.46414
10.571	103.3	106.84	0.043221	0.16539	0.022895
10.611	0.7639	10.773	0.10684	0.16467	0.1546
10.689	144.53	126.94	0.087539	0.10358	0.10699
10.694	25.948	50.804	0.16645	0.51258	0.48763
10.716	115.45	104.43	0.12179	0.067508	0.064964
10.852	3.2495	28.39	0.26586	0.32528	0.39958
10.889	82.052	80.372	0.028686	0.028291	0.16883
10.898	91.57	119.23	0.13905	0.08112	0.060423
10.92	1.4821	13.736	0.082719	0.16479	0.15079
10.952	128.41	155.6	0.12631	0.15475	0.10005
10.988	133.18	166.92	0.13657	0.16026	0.13626
11.034	73.42	74.984	0.10825	0.085627	0.18179
11.043	39.586	85.799	0.51326	0.37285	0.36295
11.07	51.549	94.108	0.25439	0.24595	0.28732
11.107	94.416	92.299	0.099723	0.055243	0.033952
11.207	3.3586	21.627	0.51351	0.37286	0.34086
11.225	41.165	58.393	0.40588	0.4229	0.31735
11.425	103.95	122.31	0.094805	0.046003	0.035013
11.688	10.422	32.708	0.17732	0.27825	0.32306
11.716	49.302	50.611	0.098327	0.084052	0.43808
11.734	119.22	98.526	0.1546	0.09057	0.11918
11.786	26.866	63.777	0.13749	0.21055	0.14354
11.807	90.438	213.91	0.24045	0.26649	0.18894
11.943	123.74	120.01	0.21358	0.080495	0.11887
11.98	122.02	107.24	0.069686	0.063163	0.038294
11.99	8.6011	35.451	0.12364	0.23925	0.24191
12.011	1.5912	14.827	0.11715	0.19	0.19318
12.016	146.1	201.25	0.1509	0.16189	0.13088
12.107	154.42	198.77	0.16054	0.17913	0.13325
12.198	63.534	64.59	0.75612	0.54105	0.62883
12.248	2.5366	17.718	0.080459	0.13291	0.09853
12.279	138.97	205.08	0.20066	0.16687	0.23469
12.327	16.037	32.887	0.2615	0.28115	0.18611
12.452	40.031	76.408	0.20661	0.46858	0.53449
12.479	38.559	91.854	0.18758	0.16801	0.18756
12.56	79.853	89.14	0.068268	0.074926	0.17539
12.616	147.49	185.35	0.14672	0.17329	0.11743
12.725	161.23	144.46	0.06148	0.040651	0.059336
12.734	144.37	194.59	0.15746	0.18026	0.12839
12.759	205.79	207.17	0.44954	0.16806	0.076459
12.811	1.5366	21.273	0.1093	0.17928	0.14717
12.827	118.73	37.76	0.00065832	0.01227	0.0065609
12.927	21.092	42.442	0.26422	0.32516	0.25697
12.961	5.204	19.727	0.43404	0.33763	0.27795
13.097	112.92	223.97	0.3674	0.31152	0.1809
13.134	6.5404	28.599	0.25745	0.1941	0.17916
13.552	181.65	254.77	0.22918	0.20404	0.35466
13.709	21.665	40.942	0.25716	0.31762	0.33316
13.925	91.407	70.435	0.042554	0.041344	0.16572
13.952	191.27	217.09	0.11158	0.12991	0.080831
14.197	138.8	195.53	0.13928	0.15981	0.11095
14.516	124.83	151.39	0.13272	0.15134	0.15125
14.531	21.557	74.613	0.080374	0.1373	0.084376
14.561	34.848	93.934	0.21293	0.4276	0.193
14.596	241.21	269.03	0.35769	0.13671	0.060756
14.64	23.403	51.368	0.36879	0.42769	0.24532
14.688	246.04	242.56	0.080257	0.063275	0.043697
14.927	15.856	268.18	-0.0020406	0.0067108	-0.00070727
14.95	28.366	51.604	0.20511	0.28336	0.19609
15.088	101.32	97.256	0.068093	0.078838	0.38646
15.18	103.92	96.808	0.81116	0.81671	0.76823
15.207	168.72	172.34	0.10076	0.05806	0.043229
15.207	22.022	53.763	0.18259	0.2643	0.30658
15.509	15.047	402.81	0.0020028	-0.0042133	-0.00063205
15.552	171.97	206.88	0.12467	0.151	0.095614
15.563	16.119	35.424	0.53061	0.26964	0.27832
16.234	6.2586	26.018	0.018683	0.028129	0.049485
16.388	37.022	77.818	0.21311	0.26908	0.33974
16.459	68.884	84.648	0.0578	0.097576	0.16388
16.589	84.361	104.6	0.064583	0.049577	0.027653
17.179	6.1404	29.581	0.3258	0.24265	0.18722
17.436	18.101	39.051	0.39542	0.28971	0.27459
17.477	44.212	67.14	0.23728	0.42611	0.296
17.834	123.55	160.95	0.13173	0.11521	0.10364
18.379	4.5858	28.872	0.25178	0.18469	0.18419
18.442	95.597	171.48	0.45341	0.45048	0.26032
18.509	11.101	30.705	0.2074	0.33179	0.2724
19.398	25.168	61.018	0.13436	0.20864	0.23991
19.457	6.5639	40.382	0.098995	0.16967	0.11782
19.479	18.077	45.554	0.31083	0.24753	0.25143
19.662	211.77	174.62	0.087133	0.078285	0.049115
19.734	56.72	83.811	0.38366	0.3889	0.39428
19.925	322.29	239.16	0.08585	0.11084	0.092719
20.334	55.774	95.429	0.46279	0.38516	0.30618
20.343	352.62	293.85	0.10876	0.12063	0.053362
20.553	89.616	90.644	0.041996	0.031379	0.0086527
20.607	174.58	197.02	0.081808	0.07074	0.13278
20.743	100.32	112.06	0.045863	0.062691	0.026444
21.159	90.02	113.93	0.057547	0.099438	0.233
21.361	100.24	120.14	0.10081	0.092762	0.17018
21.379	206.76	289.51	0.16892	0.15649	0.09703
21.743	91.943	79.108	0.026442	0.03105	0.20474
21.95	59.521	168.27	0.26293	0.28581	0.15968
21.971	199.12	208.63	0.073982	0.058577	0.039288
22.053	197.25	191.6	0.10704	0.12325	0.091412
22.097	138.56	167.87	0.09557	0.12454	0.095941
22.127	26.047	53.524	0.40347	0.33134	0.31055
22.179	84.993	88.22	0.10566	0.095303	0.48095
22.553	174.8	185.33	0.051825	0.042666	0.070695
22.639	2.6366	26.564	0.10762	0.17785	0.14478
22.684	7.9003	575.7	0.02684	0.1547	0.024675
23.188	75.783	103.25	0.46513	0.48254	0.27034
24.261	28.522	76.163	0.25191	0.26358	0.26365
24.281	19.128	60.978	0.11939	0.22115	0.24402
24.807	210.42	220.49	0.11026	0.12828	0.10958
25.025	150.47	135.23	0.86924	0.89128	0.68878
25.298	97.843	108.3	0.033431	0.024933	0.0079028
25.6	18.847	51.278	0.18183	0.22353	0.16383
26.156	13.997	73.456	0.11927	0.26231	0.14886
26.57	312.1	417.19	0.15789	0.20249	0.13377
26.87	12.804	34.127	0.17708	0.23293	0.22989
27.59	25.928	54.296	0.79715	0.67618	0.6734
27.853	394.17	330.61	0.15144	0.15283	0.087067
28.396	133.56	163.64	0.060536	0.080563	0.26744
29.109	43.583	80.069	0.21425	0.26391	0.18014
30.079	29.54	72.936	0.32769	0.21454	0.23652
30.389	122.14	118.82	0.029823	0.044971	0.17742
30.543	257.34	233.24	0.066233	0.076477	0.3849
31.453	221.69	139.64	0.041489	0.049471	0.23786
32.28	147.67	105.82	0.032271	0.045436	0.28099
32.972	30.41	64.142	0.092452	0.2035	0.26271
33.181	26.601	57.214	0.19273	0.19531	0.18198
34.37	37.404	116.39	0.25014	0.33558	0.24546
34.461	210.45	187.17	0.068239	0.072038	0.08359
34.665	81.324	184.5	0.1186	0.25992	0.1513
36.662	330.52	201.98	0.033325	0.04405	0.19869
37.198	47.995	99.927	0.18119	0.26517	0.29125
37.338	268.12	249.67	0.075804	0.094719	0.11726
37.743	301.96	257.49	0.5645	0.53326	0.47219
38.595	89.748	167.02	0.13978	0.30039	0.18672
40.58	174.09	164.89	0.035263	0.044435	0.34214
40.727	40.492	79.951	0.68125	0.56974	0.5113
41.362	233.47	151.24	0.036359	0.043934	0.31381
42.49	67.028	182.02	0.040849	0.063735	0.065013
47.481	72.61	168.43	0.00038544	0.012095	0.0081459
53.754	53.592	113.37	0.086261	0.19032	0.26116
55.116	42.913	130.3	0.057548	0.053284	0.053711
56.389	186.59	143.44	0.026317	0.026888	0.16006
63.546	43.248	84.28	0.33513	0.34385	0.34401
75.336	67.11	100.39	0.21477	0.29711	0.22757

## Sheet: 02 Syt1 NB Syph
40Ca	23Na	39K	Syt1	NB	Syph
-2.0953	-0.82584	-3.467	-0.0035526	-0.0070653	0.068752
-2.0753	-0.682	-4.086	0.42208	0.018496	0.00044027
-1.7407	-0.30766	0.12386	0.31705	0.14933	0.22519
-1.6953	-0.48039	-0.10341	0.11951	-0.046269	-0.0017567
-1.5299	0.26346	-0.85873	0.32036	0.0082141	-0.012829
-1.4407	-0.53493	-0.23068	0.21477	0.022729	0.069308
-1.4135	-0.23493	-2.1216	0.06759	0.11081	0.15561
-1.3771	-0.29857	-0.85795	0.10588	0.13736	0.18948
-1.3498	-0.67129	0.30568	0.17242	0.010252	0.042898
-1.248	-0.063815	-2.5042	0.11598	0.18255	0.048588
-1.1862	-0.57129	-0.87614	0.27845	0.26245	0.20459
-1.1044	-0.43493	-1.7943	0.25739	0.044808	0.11776
-1.0766	-1.6086	-2.57	0.099824	0.27589	0.20801
-1.0493	-1.4632	-1.0063	0.15184	0.34882	0.25852
-0.94804	0.34528	-1.2133	0.11136	0.14137	0.039044
-0.89474	-1.0541	0.83004	0.18668	0.33903	0.29809		40Ca below background. Excluded from analysis.
-0.89349	0.099822	-2.0042	0.23371	0.13041	0.018131
-0.8771	-0.41675	0.93295	0.15088	0.015326	0.073709
-0.81168	0.74528	0.58672	0.21174	0.087189	0.041216
-0.76586	-0.25954	-7.8335	0.10215	0.080106	0.041109
-0.74019	-1.4996	-1.0063	0.15381	0.24533	0.31993
-0.72201	-1.2268	1.8119	0.18557	0.37211	0.23458
-0.7205	0.10392	2.925	0.54173	0.084143	0.051415
-0.70383	-1.2814	-1.1609	0.21219	0.39203	0.25933
-0.70383	-1.1814	0.54822	0.10861	0.35826	0.29475
-0.58564	-0.97228	2.9573	0.1425	0.3329	0.23114
-0.58405	-0.050446	-5.7971	0.085636	0.081249	0.078626
-0.51702	-0.013961	-0.68342	0.38422	0.38196	0.18772
-0.50793	0.040584	-0.7107	0.42684	0.35374	0.1867
-0.49314	-0.15045	-6.5153	0.11429	0.073668	0.04168
-0.48975	-0.0048705	-0.91979	0.35964	0.4088	0.25692
-0.46595	-0.01426	1.7431	0.36219	0.036214	0.034483
-0.4584	0.27083	2.6332	0.25743	0.18972	0.16925
-0.45713	-0.41836	-3.586	0.53861	0.042273	-0.0045128
-0.43859	0.29501	-3.5608	0.1292	0.13009	0.087964
-0.4352	0.18604	-0.8016	0.39171	0.37208	0.20643
-0.41141	-0.23244	1.7613	0.37005	0.029296	0.026572
-0.40437	-0.29857	-0.9125	0.12814	0.067112	0.15059
-0.39474	-1.3723	1.4482	0.10113	0.29666	0.21677
-0.38564	-1.2996	-1.0063	0.061275	0.27645	0.17003
-0.35837	-0.83592	0.94822	0.14089	0.34487	0.17947
-0.33113	2.7163	-1.5032	0.20905	0.16745	0.08553
-0.32611	0.049675	-0.29251	0.55985	0.41907	0.21801
-0.32255	-0.2622	-0.076136	0.24799	0.032798	0.072241
-0.32041	0.095009	-6.1699	0.024174	0.2322	0.041141
-0.3158	0.2002	-0.29129	0.28981	0.42545	0.17831
-0.20437	-0.22584	2.1057	0.23611	0.032597	0.081083
-0.18405	0.15865	-4.5426	0.05374	0.2214	0.10953
-0.16798	-0.64364	6.9038	0.11841	0.21201	0.21185
-0.16586	-0.16863	-6.079	0.14948	0.095852	0.050432
-0.15837	-1.1541	3.2028	0.04029	0.27368	0.20438
-0.15481	0.090642	2.381	0.23118	0.14971	0.083409
-0.12986	1.1453	1.3231	0.17571	0.042388	0.014113
-0.12754	0.24519	1.1265	0.20781	0.1621	0.075197
-0.11702	0.022402	-0.5016	0.3995	0.48628	0.22975
-0.10374	-0.0059715	-0.232	0.022994	0.0095371	0.017511
-0.10258	0.38164	-0.68601	0.15806	0.078631	0.025678
-0.10223	0.25865	-3.0426	0.10678	0.097255	0.086918
-0.085645	-0.6541	15.603	0.14171	0.21933	0.18214
-0.072995	0.20882	1.581	0.13311	0.10026	0.063544
-0.067463	-0.73592	10.212	0.12804	0.28518	0.19121
-0.055407	0.71836	3.6408	0.032822	0.47759	0.15684
-0.039142	-0.19226	-1.2017	0.065979	0.25171	0.081708
-0.020499	0.44938	5.4977	0.26634	-0.0041752	0.047909
-0.012834	0.075847	-0.232	0.099173	0.13406	0.066127
-0.0093583	0.88155	10.69	0.28092	0.22563	0.095585
-0.00026738	-0.00026738	0.52647	0.11821	0.080861	0.047998
0.032537	-0.41774	15.448	0.17421	0.39774	0.22485
0.050173	-0.14402	1.4239	0.19966	0.052956	0.095867
0.054278	0.26337	1.6992	0.19333	0.12396	0.071152
0.061408	1.695	-4.8881	0.13761	0.27213	0.11219
0.068355	-0.098567	1.7148	0.16776	0.21128	0.2913
0.079501	-0.29608	0.61586	0.25321	0.068217	0.033434
0.097772	0.24046	-5.1153	0.17922	0.16481	0.095741
0.10523	-0.12917	-0.58503	0.30091	0.30615	0.2228
0.10526	-0.11774	19.866	0.27076	0.42936	0.31907
0.10936	-0.13774	-4.9789	0.078486	0.33843	0.093226
0.11436	-0.98137	3.0028	0.021139	0.2189	0.20847
0.11586	0.10392	4.5522	0.23891	0.024144	0.020843
0.12353	0.19403	0.058913	0.57904	0.39956	0.19372
0.12449	-0.18316	-1.4199	0.082574	0.095599	0.013419
0.12469	0.52709	0.15945	0.23676	0.10864	0.04488
0.13414	0.095009	-0.76988	0.10189	0.0078479	0.016167
0.14163	-0.3541	14.83	0.14417	0.15847	0.15334
0.15072	-0.91774	1.1937	0.15384	0.27626	0.21805
0.16887	0.07992	0.42406	0.48535	0.23855	0.1465
0.16887	0.44356	4.1059	0.3175	0.19414	0.14976
0.17389	0.36786	2.8348	0.42391	0.4676	0.24399
0.17807	0.10312	0.57709	0.26813	0.097958	0.056781
0.18155	0.11791	5.9265	0.060993	0.025161	0.028581
0.18155	0.17246	4.1901	0.13142	0.10248	0.046022
0.18717	0.13948	0.95891	0.065461	0.063345	0.037036
0.19973	0.75428	8.5992	0.12429	0.042507	0.036879
0.21025	0.53149	1.2439	0.30338	0.4558	0.19077
0.23262	0.23948	0.80437	0.13574	0.34673	0.18464
0.23378	-0.045633	2.0867	0.16394	0.12791	0.025535
0.24853	0.33039	0.91005	0.11331	0.10255	0.058624
0.25017	0.14689	2.042	0.18198	0.16183	0.19705
0.26141	-0.014082	-5.9608	0.2708	0.32337	0.19094
0.27299	-0.54683	-5.0608	0.14011	0.25195	0.13251
0.28868	0.24046	-2.179	0.026727	0.28031	0.06096
0.29973	0.25428	12.79	0.057053	0.037055	0.024868
0.31595	0.28592	-2.1881	0.16922	0.1316	0.069026
0.31791	0.37246	12.49	0.081391	0.050939	0.03088
0.32341	-0.010989	-0.3123	0.14055	0.11337	0.10433
0.32341	0.27083	2.3241	0.27443	0.17012	0.10191
0.3416	-0.19281	-1.9668	0.51672	0.26222	0.14564
0.34163	-0.64501	11.312	0.29545	0.44471	0.26476
0.34171	0.14857	0.37709	0.1877	0.17524	0.07185
0.34323	0.77683	-1.2426	0.15717	0.19851	0.1114
0.36887	0.034465	-0.67594	0.37236	0.25964	0.17287
0.3689	-0.26319	19.703	0.2878	0.41156	0.29841
0.3705	0.3041	-1.679	0.11741	0.21206	0.12478
0.37807	0.43039	0.98619	0.70751	0.5729	0.21557
0.38155	0.86337	6.581	0.44112	0.31554	0.17114
0.38832	1.1271	-0.47692	0.10449	0.18194	0.043968
0.42345	-0.4541	9.73	0.16003	0.2951	0.22315
0.42345	0.10954	28.257	0.1505	0.45126	0.36615
0.42496	0.58574	3.725	0.20316	0.016263	0.031771
0.42504	0.26774	-4.3517	0.27727	0.31824	0.15885
0.43251	0.87992	10.406	0.18166	0.15761	0.13553
0.43752	0.47695	2.4529	0.56465	0.47429	0.25064
0.43752	0.67695	1.6348	0.45883	0.48086	0.31479
0.44572	-0.19228	-3.7789	0.059298	0.34039	0.11858
0.45223	0.24938	4.2613	0.43413	0.11103	0.067235
0.45223	-0.25971	-0.15686	0.26952	0.071005	0.065634
0.4557	0.84967	3.8166	0.22354	0.45861	0.16775
0.45981	-0.74501	8.0482	0.16219	0.20207	0.15906
0.48654	0.51052	3.7511	0.26111	0.19373	0.19193
0.48868	0.24955	-4.0517	0.17998	0.17472	0.098843
0.49614	0.50719	2.4968	0.20195	0.13234	0.1115
0.49626	0.39403	2.5225	0.1799	0.39827	0.14002
0.49626	0.31221	1.7498	0.092716	0.15707	0.086666
0.50651	-0.036542	-1.3496	0.30846	0.16228	0.065635
0.50882	0.37246	9.6901	0.24711	0.18433	0.08533
0.50882	1.0179	6.1174	0.13499	0.2043	0.063722
0.51444	0.49403	1.2316	0.19011	0.20142	0.089174
0.5154	0.20774	3.362	0.1925	0.30692	0.13419
0.51595	0.58592	0.28467	0.24111	0.14111	0.073933
0.52504	0.21319	-2.7244	0.17273	0.36215	0.15375
0.52843	3.8588	3.3893	0.27687	0.55763	0.26753
0.53251	0.58901	2.1604	0.44729	0.20113	0.096121
0.53251	0.80719	6.3513	0.32768	0.23133	0.16632
0.53262	0.5213	1.6407	0.53931	0.33051	0.14735
0.53262	0.73039	2.9498	0.1177	0.28908	0.10703
0.53359	0.48956	8.8256	0.32804	0.38659	0.15901
0.54163	-0.38137	12.221	0.13596	0.39965	0.21226
0.55177	0.58956	7.2256	0.35534	0.34213	0.11805
0.55196	2.0816	1.9594	0.5315	0.15386	0.05992
0.56382	0.046586	0.80588	0.293	0.18738	0.17983
0.5648	0.94058	4.062	0.50694	0.49784	0.34714
0.56887	0.12537	1.0422	0.3292	0.33868	0.31477
0.57246	0.28155	7.0265	0.19504	0.26189	0.099783
0.57807	0.19403	0.62255	0.12518	0.22204	0.13732
0.58705	0.94356	9.6241	0.27817	0.19982	0.13932
0.58708	-0.68137	10.348	0.066712	0.32286	0.16273
0.59617	-0.5541	3.0573	0.063005	0.22182	0.2093
0.59973	0.27246	2.8174	0.1981	0.17155	0.072796
0.60535	0.33948	1.1498	0.44608	0.42594	0.19939
0.61436	-0.78137	8.0482	0.2078	0.38469	0.2241
0.61444	0.45766	1.3316	0.32599	0.37654	0.16006
0.61845	0.30772	1.3847	0.064603	0.4113	0.13753
0.62341	0.90719	8.2604	0.37198	0.20246	0.14324
0.62341	0.62537	3.3604	0.32064	0.29017	0.25562
0.62353	0.6213	2.068	0.43717	0.42233	0.19687
0.63324	0.94866	6.1622	0.033866	0.091399	0.032544
0.63752	1.1133	5.0893	0.46356	0.47475	0.36237
0.65177	0.21684	5.0438	0.29124	0.21823	0.057098
0.6639	1.2804	13.403	0.22219	0.3227	0.15801
0.67389	0.27695	2.9529	0.40418	0.40059	0.21418
0.68654	1.8287	6.0875	0.11926	0.19875	0.28654
0.68717	0.84857	1.8589	0.19585	0.25546	0.099631
0.68813	0.46229	6.762	0.35851	0.40127	0.19719
0.68832	-0.47291	-1.5042	0.1473	0.09002	0.026163
0.69118	-0.083191	-0.11531	0.25094	0.5477	0.27341
0.69118	0.20772	-3.9244	0.07033	0.35637	0.12642
0.69207	2.5769	7.8529	0.20397	0.55	0.30676
0.69617	-0.50865	8.0391	0.18657	0.14326	0.14959
0.69722	0.60774	7.762	0.21254	0.32001	0.15017
0.69973	2.2906	18.517	0.18583	0.11214	0.05544
0.70027	0.54408	-0.83349	0.1752	0.28016	0.11209
0.70535	0.50312	4.1316	0.11323	0.39399	0.12226
0.70686	0.29501	-3.3608	0.20202	0.33382	0.16019
0.72341	0.37083	8.3059	0.33986	0.13182	0.12052
0.72504	0.49501	-0.63351	0.13289	0.11988	0.058242
0.72754	0.68954	10.03	0.17354	0.16142	0.08808
0.73359	0.47138	9.0165	0.34574	0.3789	0.13567
0.73359	0.40774	5.0529	0.35525	0.38425	0.18519
0.73359	0.77138	10.607	0.23764	0.37293	0.1598
0.7416	0.8981	5.9332	0.36661	0.17449	0.13459
0.75069	0.07992	1.0241	0.27359	0.30954	0.41586
0.75232	0.37683	-1.9426	0.14656	0.13723	0.064112
0.75232	0.26774	-3.1335	0.10382	0.3324	0.1247
0.75481	0.053172	6.8392	0.10927	0.35623	0.10421
0.76086	0.4532	8.2074	0.18779	0.30647	0.095272
0.76898	0.29403	0.60437	0.046517	0.13052	0.24445
0.76995	0.63502	9.8074	0.17937	0.2613	0.10511
0.78209	1.7077	22.976	0.30892	0.32091	0.16695
0.78367	-0.84387	8.4755	0.22429	0.36714	0.34603
0.78813	0.38047	6.0256	0.39503	0.42442	0.15249
0.78813	0.07138	0.9165	0.19096	0.40004	0.18246
0.79617	-0.31887	23.338	0.12212	0.19699	0.1758
0.79973	2.3361	15.108	0.32961	0.21308	0.13953
0.80651	-0.23654	-0.74055	0.15061	0.14918	0.049515
0.8134	0.015799	2.3635	0.12787	0.30474	0.12992
0.81436	-0.50865	8.0937	0.13674	0.29677	0.21285
0.8154	0.63502	5.2529	0.26398	0.3543	0.1543
0.8154	0.15825	3.7912	0.23833	0.45145	0.18022
0.82345	-0.69955	9.03	0.21771	0.40691	0.26277
0.82345	-0.18137	14.521	0.16588	0.34461	0.17995
0.82449	0.81684	7.5256	0.23266	0.35373	0.15551		Included in analysis.
0.82701	0.68155	6.3447	0.20975	0.55867	0.11745
0.82843	4.0133	8.2439	0.19913	0.4531	0.18447
0.8416	0.37083	0.9877	0.29446	0.22594	0.1275
0.84661	2.1588	13.789	0.017269	0.37705	0.12321
0.85069	0.53447	5.5968	0.46615	0.22588	0.15341
0.85072	-0.87228	8.5664	0.17439	0.28842	0.29449
0.85428	1.5816	19.199	0.12913	0.14348	0.065856
0.85989	1.0668	3.0316	0.11915	0.21938	0.067271
0.86887	1.0526	14.224	0.17597	0.20519	0.18109
0.87389	0.8224	4.0439	0.22805	0.5287	0.30578
0.87796	0.25265	0.62406	0.42981	0.28541	0.21298
0.87923	0.53619	-0.75873	0.11295	0.21842	0.057426
0.89173	0.81358	7.8868	0.41657	0.34808	0.16426
0.91432	0.47083	5.5695	0.29972	0.1561	0.098619
0.9154	1.0077	12.735	0.38355	0.31758	0.12094
0.92449	0.88047	7.971	0.32357	0.38598	0.16071
0.92496	0.54029	1.2977	0.14947	0.10394	0.11044
0.93663	0.38954	6.8938	0.10208	0.39417	0.13686
0.9416	0.66174	6.3513	0.31599	0.23957	0.14518
0.94268	0.33502	4.0438	0.25344	0.39522	0.15233
0.94323	-0.068627	-6.9971	0.15335	0.067043	0.054167
0.94673	0.8158	8.3968	0.24054	0.39581	0.19079
0.95978	0.61628	6.7695	0.48298	0.23043	0.13895
0.96086	0.39865	2.6983	0.20837	0.38172	0.21482
0.96995	0.57138	6.8892	0.40713	0.38479	0.16023
0.97299	0.51681	7.4301	0.17856	0.21375	0.089238
0.97389	2.1497	8.2166	0.34505	0.55197	0.30754
0.97689	0.25846	4.3344	0.18067	0.23899	0.087722
0.97807	1.1213	3.7407	0.15045	0.19314	0.09674
0.97807	0.76676	4.5498	0.096308	0.30122	0.095695
0.99118	0.58045	2.5938	0.22416	0.53182	0.26948
0.99118	0.098627	12.876	0.17117	0.16549	0.091517
0.99614	0.57083	9.2877	0.41791	0.17076	0.096446
0.99614	-0.083717	-0.54866	0.34858	0.28136	0.20821
0.99617	-0.58137	9.8755	0.28005	0.37282	0.22488
0.99973	1.9452	12.99	0.49549	0.31806	0.19943
1.0063	1.8168	15.753	0.36955	0.30108	0.11578
1.0094	0.49863	6.412	0.41997	0.4794	0.21639
1.0154	0.67138	9.4438	0.2231	0.28403	0.11719
1.0184	0.0259	-1.8244	0.074388	0.41295	0.11127
1.025	0.29501	-3.9881	0.045213	0.2076	0.10995
1.0325	0.60719	3.715	0.37173	0.28717	0.2385
1.0325	-0.063191	10.303	0.0362	0.2615	0.28175
1.0336	1.5896	12.88	0.23862	0.29104	0.13919
1.0336	0.69865	10.307	0.28032	0.40348	0.20687
1.0366	0.90772	9.6483	0.29096	0.40937	0.18308
1.0423	0.99412	23.699	0.2084	0.044607	0.024305
1.0427	0.73502	4.9529	0.24239	0.46153	0.23259
1.0457	0.44408	6.7756	0.30604	0.42816	0.20422
1.0508	0.65766	1.9044	0.2026	0.11436	0.10074
1.0518	0.11684	1.6074	0.16996	0.41892	0.2661
1.0518	0.72593	7.3438	0.20684	0.40827	0.17867
1.0557	1.186	5.7802	0.45177	0.46085	0.24244
1.0609	0.91684	10.635	0.35459	0.43889	0.21851
1.0639	-0.34683	-3.1699	0.15097	0.26625	0.096482
1.0648	0.49513	3.4711	0.62647	0.46072	0.24302
1.0699	0.82593	10.326	0.24392	0.30229	0.11808
1.0701	1.6725	0.050357	0.10331	0.1923	0.044978
1.0774	2.4742	8.5693	0.16658	0.234	0.25898
1.0796	0.34046	-3.1517	0.18278	0.22649	0.12473
1.0816	1.0997	5.6083	0.41685	0.20768	0.14473
1.0821	0.56226	5.9301	0.29912	0.46043	0.19341
1.0871	0.63447	8.9059	0.35076	0.23855	0.22392
1.0871	0.54356	4.3059	0.28852	0.30494	0.22791
1.0906	4.0816	35.781	0.50646	0.27502	0.22091
1.1052	0.70719	3.7877	0.24501	0.233	0.19636
1.1154	0.69865	8.471	0.22036	0.38689	0.20242
1.1154	0.7532	10.516	0.3504	0.34884	0.13995
1.1154	0.28047	5.3074	0.30122	0.40352	0.15332
1.116	0.78592	1.1574	0.13766	0.12258	0.063962
1.1179	1.0179	12.017	0.17432	0.13935	0.075103
1.1184	-0.037737	3.7847	0.30719	0.45341	0.2636
1.1235	1.794	2.168	0.31724	0.36316	0.15039
1.1245	0.31684	6.3074	0.36304	0.41263	0.18996
1.1284	1.2224	4.5439	0.45008	0.39786	0.21194
1.1336	0.39865	6.1165	0.29171	0.43335	0.19118
1.1457	0.1259	-2.3608	0.068046	0.30019	0.12455
1.1598	0.3459	4.9573	0.15132	0.29729	0.21776
1.1609	0.56229	5.5165	0.30299	0.51978	0.25343
1.1639	1.0259	17.503	0.16737	0.26018	0.13387
1.1684	1.1923	5.0875	0.15251	0.11648	0.35785
1.169	0.59403	2.6953	0.22378	0.24862	0.10567
1.1699	1.0896	14.816	0.17496	0.29127	0.11046
1.1704	0.18574	1.6886	0.17753	0.18843	0.1626
1.178	0.83447	8.6513	0.28671	0.23809	0.13182
1.1796	0.75865	-1.1153	0.1798	0.28451	0.1385
1.1816	1.2179	10.508	0.61373	0.32448	0.24065
1.1872	0.6213	4.2589	0.40471	0.19864	0.24152
1.1881	0.64411	4.6347	0.4467	0.37728	0.18909
1.1906	3.5088	21.317	0.42552	0.26362	0.1705
1.1912	-0.63774	-2.4971	0.50103	0.35461	0.12192
1.1961	0.6981	7.1786	0.4164	0.24927	0.1633
1.1963	0.70312	3.9316	0.45128	0.43431	0.15268
1.1997	2.7906	21.108	0.31551	0.16885	0.11467
1.1997	2.6179	20.272	0.5613	0.29994	0.21207
1.1997	2.6179	15.299	0.26667	0.14839	0.074299
1.2053	1.0577	5.1044	0.18437	0.20835	0.08693
1.2068	0.4221	3.8431	0.34413	0.12988	0.097905
1.2068	1.2312	5.8704	0.21476	0.077912	0.086392
1.2154	0.70774	1.4256	0.117	0.29727	0.10244
1.2194	0.49158	6.2155	0.40603	0.47853	0.22763
1.2234	-0.62683	11.33	0.2292	0.36356	0.30755
1.225	0.11301	3.825	0.21536	0.093639	0.1159
1.2365	0.11628	3.6655	0.46537	0.31263	0.25065
1.2411	0.70143	4.2966	0.13911	0.17057	0.26403
1.2417	1.3849	8.7498	0.21009	0.1975	0.084137
1.2609	0.43502	5.171	0.20961	0.37796	0.17696
1.2614	0.54955	-4.2426	0.13696	0.23823	0.13575
1.2689	-0.16553	-1.6123	0.3695	0.16046	0.10005
1.2704	1.0676	5.5886	0.18977	0.091969	0.11204
1.2705	1.0314	1.0301	0.20169	0.2345	0.1238
1.279	0.30774	2.0892	0.30933	0.35147	0.20402
1.2816	2.0543	17.108	0.52794	0.30883	0.22718
1.2816	1.7725	13.717	0.5627	0.35145	0.23107
1.2821	-0.39228	0.33924	0.22957	0.34061	0.17265
1.2871	-0.64501	4.2119	0.2191	0.39599	0.30359
1.2887	0.43137	-3.479	0.20533	0.30171	0.22568
1.2906	2.8452	21.59	0.54435	0.33437	0.21137
1.2963	1.2304	3.0135	0.45789	0.36136	0.17369
1.3003	1.835	24.976	0.23642	0.33734	0.16544
1.3102	0.88604	4.4348	0.44507	0.40944	0.23698
1.3143	0.51628	2.4604	0.30617	0.2766	0.18492
1.3156	1.118	-0.68601	0.29198	0.20532	0.11692
1.3234	-0.33592	8.0937	0.21002	0.40851	0.37718
1.3235	1.3486	3.9498	0.11376	0.1084	0.13621
1.3275	0.45317	9.6938	0.47258	0.45566	0.23263
1.3325	0.42537	9.3695	0.52305	0.18588	0.13125
1.3356	0.015799	4.5413	0.24592	0.54688	0.26388
1.3366	2.0259	25.403	0.55416	0.40105	0.17223
1.3416	0.97083	9.2059	0.47022	0.19109	0.14746
1.3417	1.0031	3.3862	0.34156	0.35621	0.13581
1.3427	1.1441	12.126	0.28523	0.33	0.13159
1.3518	0.74411	8.4438	0.19405	0.34868	0.13138
1.3548	0.1259	3.3392	0.37561	0.55071	0.26679
1.3548	1.0259	0.04833	0.22308	0.54366	0.2735
1.3598	0.15265	1.4695	0.49483	0.30437	0.23464
1.3609	0.27946	2.2761	0.19725	0.37704	0.17103
1.3725	1.9816	13.326	0.45693	0.26803	0.21702
1.3725	1.8452	14.263	0.52534	0.27821	0.25124
1.3777	0.29488	5.4412	0.041351	-0.028892	-0.0073648
1.378	0.65265	9.8332	0.4721	0.18871	0.11732
1.379	0.81684	7.4347	0.32848	0.39025	0.17233
1.3796	0.66774	-0.19715	0.29053	0.18885	0.08324
1.3921	1.9224	6.6893	0.13762	0.305	0.091203
1.4052	1.4436	14.133	0.16685	0.17575	0.2662
1.4052	0.52537	6.4695	0.2652	0.18601	0.12116
1.4053	0.46676	2.6135	0.14285	0.11951	0.19681
1.4053	0.74857	4.9225	0.20037	0.43987	0.57632
1.4144	1.0668	4.0771	0.50682	0.59493	0.26698
1.4154	1.9259	10.562	0.32031	0.32718	0.10038
1.4184	1.4259	9.0211	0.26888	0.42126	0.14465
1.4281	0.54903	3.9633	0.45144	0.35107	0.12899
1.4325	0.56174	2.5695	0.47279	0.27654	0.23146
1.4336	0.98047	8.2165	0.30657	0.31524	0.12214
1.4386	0.60113	6.0695	0.33209	0.28227	0.19883
1.4417	0.38494	2.8862	0.25536	0.16697	0.24143
1.4417	0.45766	2.3225	0.18262	0.15438	0.23935
1.4518	1.0532	13.38	0.23008	0.32642	0.11209
1.4518	0.58047	7.162	0.39633	0.35021	0.134
1.4599	0.88494	5.7135	0.10938	0.092966	0.14689
1.472	0.41077	5.5387	0.1728	0.1335	0.04
1.4729	0.56947	5.1238	0.39474	0.29774	0.22167
1.4816	1.4634	12.29	0.58563	0.34558	0.20605
1.4881	0.99865	11.18	0.28127	0.36373	0.15194
1.4881	0.53502	7.3074	0.23931	0.38717	0.18201
1.4881	0.71684	11.48	0.66605	0.41079	0.15486
1.4972	0.56229	1.6892	0.19482	0.40307	0.23016
1.4977	0.022103	2.0431	0.25733	0.063013	0.068156
1.5003	0.68045	18.357	0.24838	0.22747	0.14395
1.5053	1.9459	8.83	0.11203	0.24659	0.19024
1.5102	1.186	4.6802	0.46827	0.40266	0.22977
1.5143	0.38901	4.0332	0.35348	0.23915	0.15131
1.5143	0.3981	2.6877	0.46456	0.3109	0.2231
1.5184	1.2804	18.585	0.61946	0.28182	0.13393
1.5234	0.58226	30.966	0.22048	0.17049	0.075879
1.5275	2.6714	28.957	0.26228	0.3324	0.177
1.5275	1.5441	21.539	0.23656	0.29474	0.21738
1.5336	0.74411	10.935	0.43078	0.41065	0.16793
1.5341	0.33137	-3.2062	0.025605	0.32048	0.069714
1.5406	3.88	25.833	0.60488	0.72778	0.54529
1.5432	0.6041	1.721	0.13762	0.099016	0.044399
1.5452	1.7997	10.017	0.44785	0.23418	0.20071
1.5452	2.4816	18.417	0.30452	0.15733	0.089843
1.5502	0.5378	4.1875	0.25674	0.21379	0.21816
1.5518	0.68956	5.8892	0.23409	0.28371	0.11577
1.5518	0.40774	5.4529	0.44619	0.40252	0.15488
1.5543	3.1361	24.236	0.48498	0.26476	0.17058
1.5599	0.91221	7.0407	0.091554	0.067311	0.1332
1.5614	1.1314	2.3938	0.21201	0.24434	0.12709
1.5639	2.2986	-2.488	0.14616	0.30625	0.11827
1.5639	3.0895	19.63	0.28308	0.38554	0.15709
1.5648	1.4406	6.462	0.35277	0.45881	0.23187
1.5689	1.2617	6.6513	0.24162	0.20972	0.14618
1.573	1.535	21.33	0.30034	0.28515	0.14644
1.573	1.0986	-0.6244	0.031965	0.21041	0.33912
1.578	0.5981	5.5422	0.1568	0.10853	0.11816
1.5781	1.2304	3.2862	0.50608	0.54613	0.22083
1.5871	0.97992	7.2604	0.30959	0.18276	0.12367
1.6047	1.3105	6.4602	0.18107	0.14968	0.37717
1.6094	0.98045	10.239	0.11161	0.17758	0.07546
1.6094	0.80772	-3.1608	0.10767	0.45379	0.16275
1.6184	0.26226	-1.8971	0.55482	0.47304	0.21492
1.6184	0.83499	-0.78803	0.11422	0.44762	0.1419
1.6194	0.81325	10.306	0.28443	0.22621	0.12578
1.6229	0.72871	2.2057	0.1457	0.19544	0.26812
1.6235	0.26676	2.9225	0.22805	0.12562	0.19312
1.6275	0.49863	6.312	0.26326	0.43201	0.21344
1.6302	0.3157	0.57786	0.41016	0.24121	0.13591
1.6326	0.63039	1.9771	0.52464	0.53478	0.23037
1.6411	1.8378	4.8693	0.18224	0.17209	0.18161
1.6507	0.73447	10.288	0.28732	0.16872	0.1227
1.6518	1.5259	16.762	0.127	0.19679	0.054779
1.6548	1.4714	7.0756	0.12761	0.34817	0.13848
1.6548	0.88045	13.939	0.24832	0.27355	0.17874
1.6598	0.5981	4.0695	0.52877	0.30978	0.24038
1.6613	-0.068806	3.434	0.23462	0.051079	0.045196
1.6648	1.9679	9.9711	0.4692	0.45498	0.28865
1.6658	1.223	36.178	0.073019	-0.045379	-0.018099
1.6725	1.227	13.081	0.18309	0.20047	0.065709
1.6781	1.5031	4.4135	0.4813	0.56925	0.25518
1.6791	1.0424	13.748	0.26291	0.14445	0.10497
1.6961	1.2981	14.988	0.1775	0.1312	0.17461
1.6963	0.39403	3.3862	0.19579	0.14882	0.19189
1.6972	0.88956	9.362	0.29994	0.41014	0.2053
1.6972	0.79865	11.807	0.35391	0.46396	0.19614
1.7052	0.18901	3.4422	0.25201	0.16775	0.12095
1.7063	0.34411	6.6347	0.18647	0.28847	0.095289
1.7063	0.92593	9.0801	0.2746	0.32156	0.14216
1.7068	0.049376	2.9613	0.18383	0.19505	0.14786
1.7134	0.27135	8.5635	0.27257	0.53038	0.29235
1.7138	1.456	4.2511	0.13041	0.19067	0.25542
1.7144	-0.44501	10.766	0.14922	0.1887	0.13827
1.7222	0.46791	-0.70117	0.23137	0.28247	0.1544
1.7245	1.1805	5.9529	0.22863	0.38124	0.22288
1.727	3.7179	23.145	0.41577	0.2495	0.14975
1.7275	2.2168	22.957	0.16933	0.31809	0.16645
1.7411	2.4378	5.6148	0.22573	0.17524	0.20356
1.7454	-0.30824	4.6218	0.11987	0.24943	0.1214
1.7507	-0.63592	5.0573	0.32187	0.47861	0.3812
1.7518	1.5714	9.8165	0.15546	0.37893	0.19245
1.7598	-0.89955	1.7209	0.043552	0.25866	0.20889
1.7609	1.2623	8.3529	0.32566	0.30963	0.13074
1.7639	1.5259	20.685	0.16459	0.23591	0.17884
1.7639	0.91681	14.257	0.31321	0.28879	0.1508
1.773	1.635	23.176	0.22764	0.24483	0.14352
1.779	1.6623	16.844	0.15179	0.17288	0.044079
1.7871	1.4163	15.751	0.2022	0.20479	0.17493
1.7871	-0.090463	13.257	0.24563	0.39588	0.22312
1.7881	2.9805	11.289	0.13858	0.40149	0.29307
1.7887	0.82228	3.6301	0.20702	0.19538	0.11808
1.8229	1.9469	5.0148	0.36946	0.1372	0.17711
1.8234	0.93447	6.2695	0.33691	0.26855	0.21142
1.8234	0.17992	3.8877	0.20452	0.16441	0.14272
1.8245	0.86229	10.626	0.24885	0.44978	0.21668
1.8416	0.68901	10.033	0.22728	0.14566	0.088862
1.8427	1.0532	10.998	0.16973	0.24182	0.057394
1.8457	1.2804	6.9211	0.081365	0.12735	0.039302
1.8507	1.0072	7.215	0.46332	0.24338	0.17896
1.8609	0.96229	10.553	0.3738	0.34892	0.14966
1.8609	1.0896	10.307	0.41342	0.42257	0.20179
1.8613	1.7403	2.434	0.10675	0.10766	0.12886
1.8639	0.87135	13.685	0.5818	0.38445	0.16964
1.869	0.56676	3.1498	0.23442	0.15501	0.21367
1.8821	0.2259	0.63015	0.22332	0.38693	0.16854
1.8871	1.5914	53.539	0.17116	0.10023	0.071334
1.8881	0.72593	8.0801	0.55406	0.44308	0.21551
1.8962	-0.89046	5.6573	0.18903	0.26014	0.14355
1.9047	1.3469	4.1057	0.22123	0.15601	0.1603
1.9052	-0.2019	-3.285	0.35355	0.31969	0.23035
1.9052	0.62537	3.615	0.42764	0.32006	0.19836
1.9063	0.76229	6.9892	0.38745	0.43971	0.21719
1.9094	2.9077	24.712	0.25018	0.31684	0.17363
1.9242	0.86684	1.0804	0.1991	0.089343	0.080303
1.9326	1.2304	9.9135	0.11484	0.30884	0.11336
1.9431	0.31301	0.42496	0.19058	0.13796	0.081308
1.9432	0.63137	0.61194	0.22883	0.28402	0.14859
1.9457	1.6623	21.212	0.18793	0.27035	0.18591
1.9507	0.66174	5.3877	0.42089	0.28892	0.21959
1.9507	0.75265	11.606	0.22915	0.16776	0.11124
1.9523	0.15865	-5.1608	0.19052	0.28422	0.13943
1.9609	0.23502	0.17104	0.19257	0.35069	0.18038
1.9781	0.69403	3.4953	0.11525	0.23626	0.32858
1.9796	1.1859	9.1483	0.069367	0.13416	0.067343
1.9821	1.1986	20.139	0.18364	0.19383	0.11358
1.9839	0.88873	4.0163	0.1541	0.25925	0.36636
1.9881	0.5532	4.6801	0.26357	0.50443	0.26673
1.9887	0.14955	-3.579	0.16116	0.11573	0.061949
1.9912	1.7532	22.703	0.33838	0.26964	0.13317
2.0003	0.98045	11.43	0.35664	0.29974	0.18808
2.0065	2.5362	2.3594	0.14769	0.088147	0.033023
2.0068	0.51301	2.5704	0.20142	0.1644	0.13876
2.0144	-0.026827	2.0937	0.13949	0.35657	0.14701
2.0144	0.32772	25.512	0.15052	0.3358	0.25735
2.0179	2.8088	21.236	0.38993	0.20793	0.13496
2.0234	1.4072	6.8786	0.34661	0.26216	0.16054
2.0245	0.94411	9.162	0.33122	0.36544	0.14349
2.025	1.3496	13.412	0.16676	0.20508	0.083298
2.0332	3.9668	38.389	0.25967	0.079017	0.15633
2.0427	0.56229	5.3347	0.24652	0.33187	0.18276
2.0502	1.9742	5.2693	0.14249	0.2219	0.26422
2.0507	0.84356	8.9695	0.21871	0.10206	0.058119
2.0507	0.089011	0.33316	0.40866	0.30173	0.20932
2.0518	0.81684	8.9347	0.25283	0.44491	0.21906
2.0518	1.8805	18.58	0.13265	0.30755	0.14926
2.0598	1.5526	15.279	0.22258	0.18975	0.17766
2.0609	0.96229	6.8529	0.2716	0.36653	0.17789
2.078	1.0345	11.142	0.25692	0.1841	0.16349
2.083	4.8588	18.235	0.20333	0.4198	0.26285
2.0881	1.3714	11.826	0.20813	0.29871	0.11226
2.0972	0.6532	0.78923	0.17385	0.34381	0.16932
2.1052	0.96174	6.3604	0.39152	0.22345	0.14873
2.1053	0.18226	23.012	0.15783	0.33208	0.25773
2.1143	1.3254	12.088	0.40277	0.16299	0.079204
2.1411	1.1833	4.9693	0.17637	0.13695	0.21818
2.1432	0.71319	6.7483	0.12677	0.12853	0.074151
2.1548	0.56226	7.6756	0.5852	0.56211	0.35439
2.1548	6.9077	20.067	0.25161	0.29806	0.17009
2.1579	0.95059	4.2508	0.15891	0.24891	0.36975
2.1639	1.5259	13.339	0.13877	0.18108	0.10104
2.1684	1.2287	5.6966	0.25887	0.20797	0.21167
2.1696	2.1123	41.671	0.15591	0.0169	0.034674
2.1704	2.2403	7.634	0.15811	0.28183	0.29139
2.1705	0.78592	2.4574	0.023949	0.30027	0.054422
2.178	0.34356	0.84225	0.40115	0.27866	0.16187
2.1821	1.0714	8.3483	0.32025	0.48513	0.23663
2.183	1.2315	4.7166	0.43066	0.37024	0.17924
2.1881	0.7532	9.1801	0.46715	0.37558	0.16111
2.1997	5.027	38.354	0.46575	0.30792	0.20401
2.2063	1.3259	11.08	0.2163	0.2211	0.071646
2.2154	0.39865	6.271	0.16655	0.30376	0.10996
2.225	1.2041	2.9119	0.11279	0.30831	0.091278
2.2275	0.68045	3.0938	0.23924	0.4787	0.23476
2.2427	1.2441	11.226	0.29618	0.32451	0.14695
2.2639	1.7895	16.867	0.12603	0.30199	0.15882
2.279	0.79865	6.6801	0.30689	0.48138	0.24878
2.279	2.1896	20.326	0.089292	0.15551	0.044745
2.2912	0.16226	1.5211	0.24055	0.49734	0.24536
2.2912	1.1986	22.257	0.26303	0.26618	0.16229
2.2912	0.93802	3.4857	0.26077	0.5597	0.27275
2.2969	4.1941	37.508	0.30659	0.077372	0.15198
2.3003	1.4623	3.2574	0.094643	0.40909	0.21446
2.3143	0.94356	7.315	0.53679	0.3147	0.24296
2.3159	-0.20517	1.5522	0.13925	0.19704	0.1573
2.316	0.78592	-2.879	0.1674	0.28579	0.16046
2.3184	0.79863	6.7392	0.25228	0.43578	0.19531
2.3336	1.6168	14.616	0.35058	0.29709	0.10332
2.3336	3.8805	14.326	0.20569	0.46973	0.29616
2.3371	0.064414	2.6725	0.23581	0.4505	0.20341
2.3416	1.1254	10.233	0.27536	0.22169	0.12396
2.3416	-0.20865	10.166	0.024	0.26647	0.21065
2.3457	0.044081	2.9301	0.35216	0.51087	0.25125
2.3522	2.4766	5.3159	0.17033	0.12803	0.14818
2.3523	1.1768	3.0756	0.18719	0.25192	0.13547
2.3716	0.13992	0.73588	0.31675	0.30727	0.29617
2.379	2.0623	8.5347	0.26832	0.44577	0.29605
2.3872	0.79403	5.2044	0.21491	0.21051	0.25841
2.3912	-0.092282	3.1574	0.31526	0.5763	0.38565
2.4102	2.2315	14.962	0.35601	0.45427	0.4504
2.4229	3.4014	9.0602	0.19233	0.21046	0.23941
2.4507	0.90045	31.866	0.17123	0.31444	0.19472
2.4548	1.2259	3.3483	0.12712	0.57508	0.16496
2.4609	1.0896	11.653	0.25588	0.2992	0.14873
2.4639	1.735	28.039	0.16856	0.15384	0.11433
2.4689	1.3526	8.5877	0.10733	0.26172	0.10339
2.469	0.9213	6.6771	0.091474	0.13136	0.13447
2.4699	0.77138	9.2347	0.35777	0.47981	0.26721
2.4758	1.885	7.8451	0.41785	0.36498	0.28104
2.4872	3.0213	9.1407	0.60669	0.48498	0.17332
2.506	1.7214	11.971	0.26864	0.11728	0.11098
2.5229	1.0469	4.1057	0.15048	0.15544	0.15185
2.5242	1.3305	3.2349	0.189	0.16449	0.13895
2.5245	1.735	7.7438	0.33368	0.48187	0.26026
2.5325	1.5254	9.7877	0.34742	0.23646	0.15
2.5457	3.0895	20.103	0.27587	0.38216	0.16187
2.5466	3.3406	23.58	0.2852	0.52024	0.1921
2.5518	2.0259	18.189	0.24057	0.21571	0.081309
2.5614	1.1496	0.34831	0.17035	0.31163	0.19576
2.5699	0.6532	4.4529	0.2031	0.37267	0.17487
2.573	6.4512	14.68	0.33964	0.38722	0.2014
2.583	3.4224	25.562	0.28436	0.46649	0.37792
2.5878	1.0668	1.1895	0.22321	0.12129	0.19363
2.5886	2.6039	8.0613	0.16044	0.2937	0.28138
2.6094	1.3895	14.239	0.29696	0.31333	0.14995
2.6102	4.3133	25.689	0.21833	0.39245	0.26269
2.616	0.69501	-0.52442	0.20615	0.3306	0.15733
2.6245	2.5259	23.153	0.19008	0.20348	0.067997
2.6275	1.835	25.276	0.34784	0.21485	0.11749
2.6416	2.1799	27.551	0.19827	0.20936	0.16199
2.6507	0.036809	15.403	0.25144	0.2908	0.17741
2.6508	0.74857	3.7225	0.18605	0.18289	0.31973
2.6557	0.84058	4.8529	0.38772	0.35552	0.16816
2.6739	5.1769	14.635	0.07161	0.44616	0.16584
2.6821	1.0441	18.294	0.25551	0.31011	0.17187
2.6886	0.98574	5.0613	0.23588	0.087831	0.060941
2.6977	0.73119	4.4613	0.17574	0.075303	0.04386
2.7138	0.88325	4.0784	0.31676	0.13678	0.14969
2.7138	1.0287	4.6784	0.38313	0.20808	0.18967
2.7144	0.52772	30.139	0.22998	0.18133	0.09381
2.7154	0.68047	7.5347	0.28692	0.46385	0.2527
2.7184	2.6077	21.776	0.23314	0.3303	0.17809
2.7336	1.1987	11.244	0.21706	0.2664	0.12146
2.7507	2.6436	26.288	0.12057	0.15392	0.36849
2.7518	2.1896	19.744	0.20912	0.35641	0.12053
2.7548	0.78954	5.2574	0.20015	0.46896	0.21998
2.7598	0.90719	8.8422	0.36683	0.26588	0.19966
2.7613	1.3312	4.934	0.16628	0.13682	0.11717
2.7699	0.87138	6.2347	0.19649	0.37934	0.23053
2.7739	1.7224	6.6257	0.18654	0.51913	0.23994
2.7978	1.6496	3.7574	0.16953	0.28696	0.13049
2.8052	1.089	7.3059	0.31871	0.185	0.13481
2.8063	1.3623	13.071	0.42046	0.48268	0.26545
2.8144	1.5213	12.268	0.17779	0.43122	0.62211
2.8151	1.3668	35.317	0.076345	-0.017565	-0.00058199
2.8184	0.7259	5.5574	0.28477	0.37558	0.17766
2.8242	4.5759	35.308	0.32275	0.088037	0.14376
2.8336	0.90774	8.5074	0.21434	0.42487	0.1827
2.8507	0.38226	22.385	0.1321	0.23482	0.18592
2.8518	1.0532	7.262	0.18614	0.45732	0.18927
2.8614	0.77683	3.5119	0.1038	0.11912	0.046435
2.8774	1.3014	4.7784	0.14199	0.17517	0.21857
2.8787	1.6578	15.144	0.16897	0.09124	0.084893
2.8871	0.87083	8.6513	0.21809	0.16588	0.12637
2.8881	1.4259	13.48	0.20558	0.17666	0.070772
2.8921	3.1679	10.926	0.15907	0.42691	0.32028
2.8952	0.68797	2.7357	0.30273	0.36674	0.3616
2.9012	4.8406	26.726	0.4422	0.41104	0.36599
2.9154	0.89865	8.9165	0.40876	0.46711	0.27138
2.9154	0.86229	4.8892	0.25357	0.3982	0.24581
2.925	0.21319	2.7119	0.091044	0.028076	0.01825
2.932	2.5469	6.0148	0.21995	0.18537	0.22836
2.9518	5.7714	8.4074	0.34331	0.37842	0.17384
2.9598	1.2072	13.397	0.29554	0.1999	0.14716
2.9699	1.0623	11.089	0.45899	0.40195	0.17481
2.9872	1.4122	6.3862	0.33115	0.34396	0.1442
2.9887	1.795	7.3938	0.15281	0.294	0.12938
2.9972	1.2896	13.526	0.20957	0.39184	0.19302
3.0144	0.69403	4.6589	0.20047	0.19261	0.28598
3.0151	2.3305	16.08	0.16505	0.060779	0.054048
3.0159	2.1312	4.825	0.16233	0.12644	0.14954
3.0184	1.4895	24.057	0.20534	0.30773	0.13991
3.0284	11.577	39.753	0.52677	0.62573	0.33496
3.0336	0.91684	10.544	0.24134	0.29611	0.10171
3.0457	0.34408	-0.05167	0.32507	0.34013	0.15078
3.0639	1.5986	15.594	0.21145	0.33701	0.1793
3.0887	1.3314	1.4119	0.13631	0.25496	0.12208
3.1003	4.7077	32.794	0.29788	0.38363	0.17142
3.1245	1.3441	13.862	0.28573	0.25845	0.11934
3.1325	1.7526	14.47	0.35233	0.27363	0.24569
3.1427	0.78047	9.662	0.38579	0.37782	0.17678
3.1507	2.2254	20.733	0.22922	0.19355	0.10842
3.1593	3.2469	6.1966	0.085286	0.17587	0.27049
3.179	2.8259	26.507	0.18878	0.11488	0.040552
3.1912	-0.028646	-2.2153	0.11077	0.38923	0.12565
3.1912	1.3895	9.0665	0.09738	0.43461	0.14798
3.2003	2.2441	3.6211	0.1717	0.28609	0.15766
3.2138	2.2742	5.442	0.2029	0.12312	0.14034
3.2138	0.32871	2.1784	0.15345	0.10233	0.091413
3.2184	2.7623	3.8938	0.078587	0.38422	0.10333
3.2184	1.7853	59.942	0.10587	0.0036334	0.011566
3.2548	1.1714	16.948	0.16498	0.19261	0.11361
3.2552	0.4532	4.9279	0.26676	0.15307	0.02785
3.2598	17.634	16.033	0.2905	0.19683	0.089208
3.2613	1.1221	4.5431	0.16122	0.28088	0.2532
3.2912	0.90772	13.312	0.11068	0.44934	0.15763
3.2921	4.7315	32.98	0.45587	0.56137	0.33269
3.3012	3.1042	25.317	0.40414	0.41091	0.40751
3.3457	1.4259	16.33	0.23	0.39081	0.17843
3.3466	5.7042	32.726	0.49836	0.31726	0.16225
3.3609	0.44411	3.2438	0.21644	0.36584	0.18448
3.3881	1.2077	10.662	0.18698	0.44635	0.23832
3.4184	14.635	1.6847	0.31586	0.51548	0.2854
3.4234	1.1981	13.27	0.22733	0.22664	0.10773
3.4423	5.2123	7.1713	0.35818	0.22512	0.26936
3.4508	1.8486	10.404	0.066332	0.21028	0.17401
3.4522	2.4494	10.38	0.17645	0.27946	0.23275
3.4609	0.69865	1.3892	0.075746	0.25592	0.092309
3.4639	1.1441	7.3483	0.066554	0.2409	0.13389
3.473	1.2441	7.6301	0.19155	0.36261	0.17467
3.4787	3.3759	50.662	0.25341	0.036569	0.078162
3.5102	3.0497	19.898	0.19825	0.56167	0.31934
3.5179	1.1906	15.281	0.1558	0.098697	0.067863
3.5411	2.9742	6.2057	0.37333	0.18818	0.20669
3.5411	2.3651	6.0875	0.062405	0.31432	0.19671
3.5557	9.1769	31.662	0.41759	0.48093	0.28089
3.5598	0.37317	26.23	0.15317	0.28454	0.14432
3.5609	0.92593	4.1165	0.1042	0.060291	0.015221
3.5684	1.9469	5.0057	0.17531	0.15933	0.16777
3.5689	0.57317	45.203	0.28313	0.19028	0.096347
3.5689	0.50045	34.93	0.052517	0.013713	0.0074342
3.578	-0.065535	0.59679	0.39935	0.26259	0.22242
3.6065	0.29073	-1.8315	0.29473	0.15247	0.070136
3.6113	2.5587	43.37	0.24559	0.040669	0.10213
3.6523	1.295	1.7483	0.1166	0.23184	0.10706
3.6557	77.531	21.171	0.26777	0.49757	0.30072
3.6699	1.2077	9.162	0.18185	0.3433	0.21148
3.6739	6.5406	56.862	0.25942	0.33324	0.14203
3.679	1.6532	13.38	0.13737	0.37851	0.14855
3.6956	2.1923	5.442	0.2053	0.22879	0.25
3.7366	1.835	15.385	0.17623	0.44174	0.19349
3.7599	1.4758	5.8862	0.21857	0.2424	0.35509
3.7704	2.6221	12.361	0.42222	0.17551	0.14747
3.7956	4.5014	7.7875	0.12036	0.2411	0.26598
3.7972	1.6623	19.807	0.21032	0.22185	0.06342
3.8003	1.2895	13.339	0.071595	0.19493	0.060481
3.8012	5.186	28.817	0.54552	0.5431	0.31534
3.8069	1.7859	19.048	0.13697	0.11588	0.061929
3.8138	3.6105	9.6966	0.14333	0.10787	0.071286
3.8234	1.5617	11.988	0.26188	0.24084	0.22018
3.8411	3.156	10.915	0.22013	0.17631	0.22031
3.8427	0.46229	6.6347	0.3914	0.40277	0.18279
3.8457	2.8077	85.912	0.16867	0.19411	0.10428
3.8518	1.1623	11.126	0.30088	0.42497	0.19154
3.878	2.4072	33.888	0.30267	0.12883	0.095806
3.878	2.7641	74.866	0.17406	0.14483	0.086374
3.9012	6.2406	28.353	0.25979	0.48462	0.26325
3.9047	1.3287	5.1784	0.20611	0.15399	0.17989
3.925	0.77683	9.7301	0.11016	0.11188	0.042301
3.934	2.1676	9.0977	0.23936	0.21761	0.22463
3.9366	3.6532	22.348	0.34561	0.40479	0.1948
3.9366	2.6895	75.776	0.1505	0.15376	0.092342
3.938	1.2994	30.065	0.24185	0.016476	0.055621
3.9522	0.43119	4.0522	0.22666	0.17438	0.14816
3.9696	1.5578	3.2622	0.2252	0.1487	0.14798
3.978	1.0072	9.2059	0.29399	0.24953	0.21313
3.9872	4.6395	9.1589	0.17988	0.18149	0.26454
3.9938	2.0308	3.893	0.081333	0.19	0.047961
4.0275	2.0259	11.539	0.16619	0.40234	0.18379
4.0427	1.8896	7.4801	0.14823	0.30849	0.16887
4.0514	2.4396	14.88	0.2364	0.063008	0.08285
4.0974	1.6362	3.5958	0.02667	0.1685	0.026018
4.1052	0.98901	1.1513	0.29069	0.30489	0.22824
4.1094	0.88045	1.3574	0.087228	0.34498	0.1143
4.1245	1.6259	9.571	0.26967	0.47426	0.27414
4.134	3.2857	6.2977	0.18054	0.17202	0.22579
4.1427	0.61684	8.6165	0.38073	0.45349	0.22811
4.2275	1.7714	26.403	0.22462	0.31753	0.1483
4.234	1.1585	4.634	0.27313	0.11879	0.11785
4.2431	2.1857	9.2068	0.26125	0.16862	0.11667
4.2865	0.7378	3.442	0.27069	0.14867	0.1649
4.2881	1.1441	6.471	0.21786	0.41619	0.17724
4.3065	1.318	3.8413	0.089511	0.16479	0.089842
4.3156	1.8998	3.6685	0.1164	0.18863	0.053708
4.3648	14.222	79.035	0.51437	0.49902	0.28883
4.3704	2.4494	8.1613	0.32999	0.19836	0.23043
4.3795	1.8585	5.7704	0.18432	0.19947	0.23287
4.3821	0.48954	1.2211	0.06847	0.24253	0.12783
4.3961	0.37083	4.4059	0.27316	0.097695	0.062537
4.456	4.0803	10.328	0.49886	0.24073	0.27083
4.4696	1.8759	14.971	0.24352	0.12823	0.12367
4.4704	2.413	9.4522	0.22156	0.15024	0.10386
4.479	0.92593	9.9983	0.24905	0.40099	0.20232
4.4956	2.8287	17.897	0.16529	0.20576	0.27298
4.5109	2.096	6.7109	0.15108	0.23115	0.14155
4.5411	5.0014	14.778	0.1615	0.32249	0.36193
4.5701	1.4271	2.514	0.18923	0.11536	0.046089
4.5887	1.5223	9.421	0.095408	0.10725	0.055467
4.6063	1.1896	4.4438	0.08946	0.24364	0.1273
4.6065	2.5635	5.6685	0.1005	0.15701	0.047144
4.632	2.2105	6.6511	0.14381	0.22444	0.29417
4.6593	1.9287	3.6784	0.22053	0.17182	0.13054
4.678	1.6981	5.5241	0.17991	0.22839	0.13125
4.6821	1.7895	23.221	0.24965	0.24903	0.13485
4.725	3.6221	6.0431	0.12317	0.11636	0.10939
4.8284	10.159	71.907	0.47177	0.46226	0.21217
4.832	3.1378	7.2966	0.15077	0.11375	0.1033
4.8518	0.62593	8.2347	0.41248	0.47204	0.2401
4.9012	7.7224	46.789	0.22556	0.52408	0.29584
4.9094	2.135	5.7756	0.34556	0.5736	0.3038
4.9102	7.6497	39.289	0.36032	0.60932	0.35144
4.9912	0.77135	7.3211	0.21582	0.27811	0.13011
5.0275	0.51681	2.6483	0.11284	0.23623	0.096255
5.0275	1.5441	20.494	0.17753	0.33759	0.15979
5.0294	9.7163	66.012	0.41037	0.47737	0.40422
5.032	5.7196	11.551	0.17106	0.24628	0.29366
5.0593	3.8742	6.6057	0.079567	0.1789	0.2124
5.0669	11.062	6.4463	0.23373	0.50364	0.38152
5.116	-0.0959	-3.7244	0.10889	0.049502	0.038284
5.1247	1.7635	5.0231	0.10216	0.15957	0.11036
5.1427	0.16229	1.7438	0.16772	0.34107	0.16581
5.1431	1.2948	5.334	0.18371	0.16031	0.19785
5.1518	1.5532	9.0347	0.24638	0.36454	0.19185
5.1865	2.0105	5.533	0.10867	0.097198	0.098506
5.1886	0.45847	3.2613	0.13989	0.22992	0.24712
5.1977	5.2403	17.17	0.047143	0.19163	0.27557
5.2507	1.4641	34.639	0.22775	0.1523	0.088475
5.3457	3.0532	2.5756	0.2998	0.51114	0.28759
5.3865	3.7651	10.406	0.30363	0.18649	0.13523
5.3871	1.0072	7.0241	0.40211	0.27165	0.22464
5.3921	10.095	41.671	0.34583	0.4479	0.21694
5.3969	3.4305	81.299	0.11968	0.015544	0.012072
5.4012	7.4497	43.644	0.42737	0.53165	0.48566
5.434	1.6494	5.4613	0.37723	0.16027	0.19778
5.4366	2.1714	21.476	0.53082	0.44803	0.22462
5.452	0.618	0.2049	0.13542	0.25793	0.077405
5.4881	0.60774	7.8074	0.22783	0.3631	0.18308
5.5325	2.5186	63.603	0.15758	0.15256	0.07004
5.5341	0.77683	3.9665	0.063955	0.19508	0.035608
5.5502	2.5196	9.7602	0.16277	0.1478	0.18522
5.5605	3.7759	4.1168	0.29521	0.23305	0.26098
5.5699	1.5077	16.78	0.15409	0.37881	0.18907
5.6102	5.7315	21.571	0.11332	0.48852	0.19503
5.6611	0.75437	-0.36783	0.15169	0.13932	0.055315
5.7047	2.1014	6.3057	0.12555	0.1725	0.30753
5.7154	0.99865	2.2074	0.048193	0.1948	0.14702
5.7332	3.2941	10.226	0.40228	0.22109	0.16114
5.778	4.2526	4.2786	0.31282	0.26702	0.23277
5.779	0.39865	1.262	0.11616	0.14306	0.037058
5.7951	7.5295	66.42	0.4704	0.41457	0.25964
5.8083	4.1166	124.45	0.12599	0.13833	0.085105
5.8725	3.9088	28.172	0.53686	0.36415	0.22586
5.8795	3.413	11.334	0.27267	0.18246	0.17681
5.8912	1.1936	11.23	0.068264	0.31595	0.11311
5.8969	2.3668	16.962	0.24821	0.075054	0.11489
5.8974	1.4089	4.1594	0.10542	0.16999	0.055825
5.9138	5.2742	11.415	0.168	0.17757	0.16688
5.9266	7.0808	46.105	0.45524	0.35657	0.25553
5.9684	4.2287	9.7693	0.11047	0.2615	0.21498
5.9781	2.7486	10.759	0.22043	0.24039	0.35253
5.9921	6.9406	34.289	0.059213	0.45809	0.20139
6.0151	2.985	4.544	0.42231	0.20841	0.16113
6.032	3.356	6.642	0.36052	0.23995	0.20379
6.034	3.5948	3.2613	0.18002	0.23208	0.2378
6.0466	12.586	122.52	0.25898	0.43031	0.2128
6.0547	2.9749	47.342	0.26531	0.13919	0.10942
6.0978	3.0859	7.0483	0.18166	0.28111	0.11681
6.1154	1.1532	10.516	0.48373	0.57599	0.43366
6.1457	2.1168	22.194	0.25654	0.33253	0.18966
6.1514	2.4214	5.9349	0.38827	0.25928	0.23651
6.1921	9.2951	80.126	0.031232	0.19353	0.20373
6.2502	5.2742	20.597	0.1039	0.15402	0.22311
6.2881	1.2896	10.571	0.1796	0.40605	0.16543
6.4052	2.8436	14.642	0.27338	0.23199	0.12488
6.4094	1.2168	4.4938	0.5306	0.57789	0.26701
6.4151	3.4941	13.462	0.22422	0.16946	0.1727
6.4154	0.47138	5.0801	0.21235	0.33715	0.17133
6.4795	3.4948	12.716	0.16235	0.22835	0.43938
6.5154	1.0623	8.062	0.42762	0.4295	0.18709
6.5375	8.4406	61.562	0.067272	0.31429	0.068354
6.5431	5.0312	22.016	0.15859	0.21253	0.30013
6.5648	6.2224	44.998	0.29755	0.66587	0.39458
6.6053	0.58226	26.612	0.17022	0.44934	0.39001
6.6684	2.5014	8.1057	0.22397	0.15437	0.13828
6.6699	1.6077	6.4074	0.28727	0.29109	0.12061
6.712	2.7925	4.1349	0.17047	0.086142	0.015348
6.8003	1.5077	6.5847	0.077818	0.38888	0.084196
6.8609	2.0896	17.498	0.23619	0.19552	0.079553
6.8956	2.7923	5.3148	0.065762	0.19783	0.23387
6.9522	5.6585	18.689	0.10538	0.16126	0.26181
7.0912	1.2714	17.057	0.17995	0.39698	0.17525
7.1605	2.7305	18.699	0.17257	0.061673	0.048201
7.183	6.9497	32.998	0.3772	0.5143	0.25762
7.3466	7.4133	38.598	0.49927	0.41177	0.3286
7.3522	2.9494	8.7159	0.012395	0.17712	0.36502
7.432	5.7469	2.7693	0.22322	0.20357	0.15364
7.4605	2.4578	10.535	0.21499	0.10428	0.10973
7.5557	14.931	118.65	0.13846	0.23897	0.15296
7.5684	5.9742	15.015	0.27245	0.21497	0.21027
7.6063	0.80774	7.9801	0.37437	0.44581	0.20614
7.6159	2.4585	7.5795	0.066165	0.15054	0.14409
7.6557	8.8315	76.989	0.24897	0.44255	0.23438
7.6684	2.9287	8.3148	0.13398	0.14805	0.17128
7.6795	5.7039	18.407	0.15309	0.24344	0.25666
7.6865	4.0105	7.7875	0.1288	0.27413	0.38043
7.7234	1.1436	10.615	0.2007	0.20313	0.24201
7.7881	0.94411	8.562	0.13924	0.27119	0.10757
7.9047	5.7651	16.188	0.19241	0.13018	0.1181
7.9431	2.7766	8.4431	0.11034	0.17036	0.18032
8.1423	2.9487	9.3622	0.051445	0.14134	0.064377
8.1684	4.8742	8.8602	0.21936	0.1633	0.14766
8.234	8.3766	23.352	0.1576	0.17164	0.25054
8.2366	0.58954	2.9211	0.24254	0.44999	0.21941
8.2787	0.53957	-0.68324	0.14699	0.072528	0.065504
8.3047	5.7105	20.342	0.13224	0.20316	0.51247
8.3871	3.3526	20.27	0.34513	0.27176	0.28952
8.4156	3.8089	7.5413	0.15195	0.28196	0.10498
8.434	7.4585	17.316	0.19892	0.283	0.27808
8.4704	7.0585	17.334	0.20825	0.29772	0.24667
8.5047	3.5742	9.533	0.2721	0.18788	0.16124
8.5063	0.60774	5.8074	0.18057	0.37179	0.14997
8.5431	7.4585	24.216	0.23612	0.30041	0.29401
8.579	1.3623	10.726	0.36879	0.44262	0.20688
8.6193	9.586	88.898	0.23565	0.39362	0.26759
8.6613	4.1857	10.025	0.24658	0.23065	0.2443
8.679	0.88047	7.271	0.23783	0.37217	0.2194
8.725	4.9312	9.7431	0.17291	0.19911	0.14978
8.7514	3.5668	-0.76506	0.20425	0.17417	0.17357
8.9495	0.58594	19.205	0.13157	0.13815	0.073839
8.983	11.786	24.807	0.22058	0.49747	0.36512
9.0094	0.93499	15.076	0.22704	0.34291	0.1469
9.0103	8.0052	20.665	0.072515	0.17366	0.16774
9.032	5.2378	15.806	0.2105	0.20167	0.24707
9.0962	-0.78515	8.3	0.028186	0.1568	0.22514
9.2229	7.0923	26.006	0.24542	0.15571	0.16429
9.2613	6.5857	17.716	0.20071	0.15748	0.17325
9.2613	3.9766	8.734	0.1495	0.13012	0.16418
9.3063	0.36229	6.362	0.26646	0.41526	0.20385
9.425	8.4585	22.752	0.19833	0.25459	0.23784
9.4507	1.4004	33.012	0.093518	0.22123	0.070952
9.5429	7.8089	15.678	0.29444	0.2959	0.12588
9.6423	1.1941	1.3531	0.244	0.19895	0.18923
9.6502	3.2014	8.5693	0.20641	0.27649	0.30693
9.6696	1.3668	2.1986	0.23531	0.24366	0.27577
9.7522	6.8948	17.57	0.18899	0.29322	0.2519
9.9795	5.2221	16.152	0.15082	0.14706	0.16673
9.9865	3.3651	15.797	0.19796	0.17416	0.15978
10.077	25.583	19.415	0.26382	0.22761	0.36494
10.11	16.895	161.59	0.15633	0.23541	0.13934
10.173	17.844	4.5392	0.11194	0.25178	0.21296
10.216	6.9725	7.7776	0.13815	0.25827	0.11149
10.351	1.6487	-0.48324	0.24861	0.24968	0.25747
10.516	4.0544	6.1231	0.21923	0.10674	0.057675
10.614	6.5833	14.324	0.2682	0.20539	0.1966
10.652	5.9403	20.334	0.17186	0.26299	0.23653
10.687	3.9469	13.969	0.20772	0.15605	0.13845
10.734	5.713	17.434	0.2466	0.27532	0.28653
10.751	2.8305	10.735	0.23607	0.19232	0.19601
10.788	4.6941	25.317	0.34086	0.15926	0.11013
10.834	4.713	23.189	0.13579	0.19518	0.25259
10.874	4.2315	30.226	0.30886	0.36631	0.1631
11.024	4.1941	19.899	0.34416	0.15403	0.094279
11.17	0.68956	5.4983	0.18862	0.14478	0.052516
11.189	8.9039	27.925	0.13941	0.16199	0.20715
11.252	6.0857	14.861	0.12931	0.16825	0.23545
11.389	12.268	8.2159	0.14788	0.18513	0.16643
11.696	2.589	16.888	0.40382	0.29466	0.25603
11.807	6.7221	13.025	0.14288	0.18733	0.27939
12.007	5.9766	12.961	0.3261	0.20301	0.18098
12.025	7.2948	15.225	0.21564	0.30713	0.27544
12.043	2.0998	4.514	0.12872	0.078523	0.0085822
12.114	0.25265	1.5241	0.41883	0.27457	0.22557
12.143	4.1859	9.8847	0.1553	0.2456	0.1202
12.188	2.5578	13.78	0.39598	0.16908	0.13969
12.314	13.556	29.851	0.15994	0.27507	0.45262
12.468	6.9923	7.9239	0.12035	0.32487	0.4705
12.636	4.027	28.59	0.52751	0.38104	0.23527
12.68	9.5221	16.898	0.19177	0.29588	0.3032
12.745	4.6179	30.945	0.53784	0.3895	0.22734
12.889	5.6586	16.576	0.086099	0.23849	0.43192
12.901	11.759	61.744	0.17125	0.37823	0.26089
12.91	19.313	133.03	0.25403	0.18931	0.094556
12.932	3.856	14.442	0.11625	0.15963	0.1468
13.007	7.5907	11.778	0.27749	0.17293	0.058556
13.088	4.5305	5.0531	0.30718	0.2294	0.30058
13.17	9.2032	34.326	0.33505	0.30501	0.31724
13.289	8.0312	19.816	0.13202	0.16514	0.27351
13.359	6.9833	18.233	0.13888	0.092673	0.078333
13.377	15.192	51.188	0.22451	0.19599	0.2024
13.38	9.0312	28.58	0.29278	0.16579	0.1187
13.57	7.2487	9.3804	0.27197	0.19349	0.1839
13.597	0.66229	4.7529	0.2749	0.3669	0.15854
13.624	4.4578	8.8531	0.2702	0.18164	0.14148
13.78	4.4039	10.37	0.19263	0.18943	0.22584
13.805	5.0378	14.469	0.22118	0.22767	0.39973
13.952	19.258	61.48	0.16402	0.15875	0.22822
14.115	8.6123	9.0804	0.23537	0.16243	0.14585
14.434	12.527	21.878	0.29028	0.18749	0.068619
14.488	3.6214	15.026	0.46986	0.22715	0.19071
14.645	2.6906	16.59	0.54441	0.37183	0.19518
14.743	0.46229	5.2074	0.24912	0.44168	0.19968
15.041	5.6923	18.369	0.12469	0.12981	0.13913
15.106	4.4214	53.408	0.40372	0.10399	0.07735
15.17	11.658	58.161	0.1328	0.19531	0.26578
16.361	6.7676	18.916	0.058689	0.18196	0.30893
16.38	11.195	19.098	0.25938	0.25863	0.17764
16.642	6.7396	30.771	0.38549	0.23241	0.22958
16.798	10.877	29.88	0.06896	0.19967	0.34653
16.879	4.2487	33.162	0.26144	0.11418	0.088089
16.888	1.7759	-2.8105	0.365	0.22669	0.19967
17.016	10.322	40.461	0.092336	0.2041	0.279
17.061	9.1494	16.416	0.097616	0.13537	0.075596
17.234	3.5948	9.0886	0.43227	0.21327	0.25343
17.897	1.7714	5.6165	0.38112	0.43273	0.22255
17.943	15.336	26.859	0.25537	0.21554	0.074825
18.079	5.4271	10.114	0.22546	0.30725	0.13131
18.079	4.0032	10.799	0.33129	0.24106	0.1942
18.878	7.0278	17.834	0.14641	0.2524	0.2263
18.888	7.1396	5.2895	0.28014	0.20505	0.21342
19.056	40.304	118.29	0.22735	0.34885	0.22313
19.152	4.5766	10.58	0.097013	0.20696	0.33957
19.616	11.104	34.643	0.059627	0.071849	0.15913
20.051	1.6305	26.999	0.18449	0.048903	0.035842
20.161	9.5403	17.08	0.2819	0.21209	0.22222
20.241	8.3105	19.86	0.20005	0.22076	0.20321
20.416	8.2857	24.316	0.027085	0.057121	0.16625
21.673	21.744	425.56	0.20132	0.26695	0.327
22.224	6.4214	20.726	0.32275	0.21823	0.15584
22.996	6.6287	23.278	0.10139	0.12562	0.14714
23.276	12.685	28.644	0.19759	0.26245	0.30605
23.85	9.0479	21.975	0.19632	0.23739	0.24596
24.514	38.201	23.678	0.16067	0.23246	0.36492
24.907	6.4039	15.589	0.39833	0.17521	0.17057
25.351	2.3981	14.933	0.21969	0.24348	0.16095
25.624	2.3032	3.1622	0.2384	0.1497	0.15425
25.679	5.2396	15.117	0.078877	0.10495	0.07187
25.959	27.42	37.587	0.25019	0.271	0.34895
28.296	18.101	54.015	0.11577	0.18776	0.29082
28.951	3.0072	23.351	0.24945	0.21631	0.11491
29.805	7.7469	26.015	0.090868	0.11602	0.11733
31.079	3.1759	31.48	0.2537	0.19697	0.1379
31.239	4.7885	32.022	0.37564	0.2007	0.15868
31.26	0.47992	2.9332	0.18006	0.22308	0.34836
32.78	13.013	27.27	0.18811	0.14302	0.15035
34.4	17.616	48.25	0.12825	0.24855	0.31509
34.805	9.3469	31.697	0.084453	0.16052	0.24385
35.487	9.0833	40.724	0.44388	0.18708	0.20043
36.249	19.715	46.594	0.14239	0.22659	0.22131
37.714	9.7287	40.033	0.081495	0.17002	0.20251
38.596	23.356	58.206	0.27864	0.21178	0.22654
40.259	9.456	40.278	0.12241	0.1447	0.22042
41.887	17.556	38.506	0.22979	0.25114	0.28198
42.114	15.838	50.678	0.23283	0.21221	0.34172
42.75	12.111	44.215	0.054049	0.04524	0.16477
46.533	1.0072	7.1877	0.14069	0.086343	0.097094
47.461	11.067	36.235	0.19645	0.24275	0.14302
50.506	6.0668	38.453	0.16149	0.069201	0.059786
60.268	19.629	45.678	0.21624	0.17228	0.21082
63.587	7.7742	26.942	0.24283	0.13691	0.11273
123.54	4.9042	25.18	0.35028	0.34359	0.16902	Outlier, 40Ca too high

## Sheet: 40Ca, Na, K, all samples
40Ca	23Na	39K
3.3873	4.3715	33.341
1.1782	1.9351	22.468
2.1782	3.0078	38.55
10.087	21.344	59.023
1.6782	3.1351	31.741
2.6691	18.39	543.7
1.4509	8.2806	62.15
0.75998	9.526	49.741
4.1418	14.335	49.959
2.6236	8.4351	71.496
2.2782	35.617	75.559
2.5782	3.6078	34.832
3.9418	3.9806	40.986
5.1509	3.926	35.286
1.6327	2.7442	31.977
0.90544	3.3442	38.75
1.1963	3.1715	40.696
1.2418	3.4897	38.086
1.4691	3.7624	35.286
0.95089	3.1988	34.496
1.1509	4.6351	48.723
1.4236	6.1078	59.323
1.5054	5.6442	50.186
1.6509	3.5624	42.777
0.98725	3.1351	38.623
1.6691	3.9442	47.541
0.33271	1.0634	0
0.29635	1.226	10.241
3.8883	18.397	79.389
3.562	8.8144	63.502
1.1257	2.3963	21.629
0.66203	0.7508	9.402
2.4257	5.4144	48.457
0.91658	1.3599	14.52
0.8893	0.2508	9.2566
1.8529	3.3417	37.493
1.2075	1.0144	24.057
2.2529	6.2963	49.748
2.2984	2.269	29.075
1.5802	0.53262	11.484
2.262	3.2235	49.457
1.1439	1.4872	17.575
0.4893	1.3963	16.52
0.60749	1.5599	20.775
1.0984	2.0053	16.748
1.262	3.3053	24.511
1.4893	6.5053	33.82
1.0075	1.2963	21.884
0.71845	4.6772	28.418
0.7623	1.3783	28.239
0.31684	0.38743	13.739
0.45321	1.2874	25.257
1.2168	2.1874	22.348
1.2896	3.1874	20.493
0.37139	0.65107	15.339
0.55321	1.242	22.557
0.98957	1.8056	27.212
0.8623	1.5693	24.621
1.2623	2.1329	20.93
0.5623	0.71471	20.921
0.53503	1.1238	23.248
0.49866	1.1511	26.466
0.22594	0.53289	11.457
0.28957	0.97834	20.084
0.25321	0.63289	17.802
0.30775	1.0511	26.721
0.48538	12.427	2.2561
1.8036	2.7729	20.32
1.1672	1.8638	6.4924
0.38538	1.9093	-6.0348
0.25811	0.36381	0.23788
0.24902	0.21836	-5.3803
0.24902	1.0547	7.7197
1.4308	0.94563	-3.0258
0.24902	0.67291	-3.5985
9.1762	20.883	71.645
1.3944	5.3012	32.754
0.45095	1.0496	18.485
0.63984	5.9375	24.463
0.50348	4.5193	34.417
1.0035	3.6557	34.099
1.4671	6.7102	69.917
1.1853	2.7375	40.135
0.52166	1.3739	14.463
0.38529	1.083	17.29
0.72977	4.0063	26.443
0.82977	2.7154	22.625
0.55704	2.4427	20.861
0.82068	2.8427	27.37
0.45704	1.6336	10.452
0.3934	0.060873	8.252
0.64795	0.3336	17.843
0.24795	0.088146	7.6701
0.43886	0.26087	11.716
1.0116	3.4063	30.125
0.62977	13.179	33.897
0.65704	29.952	48.397
0.45704	18.725	32.961
0.82068	32.725	49.943
0.94795	47.161	66.225
0.24795	3.0063	10.188
0.72977	3.3609	19.116
0.81159	11.743	32.143
0.62977	12.679	26.37
0.55704	20.006	36.397
0.55704	7.1063	24.27
0.58431	3.1154	28.607
0.58431	2.9609	28.188
0.52977	0	22.461
0.6934	2.4427	22.797
0.97522	0	13.507
1.7207	0	17.47
0.36488	-3.9595	0.3779
2.5376	17.268	18.496
1.2922	5.1768	12.514
1.6772	7.7239	55.724
7.8558	43.731	56.742
3.0376	37.722	40.678
0.32852	-4.2323	0.1779
0.51034	-4.4141	1.8779
0.73761	-3.2141	3.2961
1.2194	219.37	78.278
0.49216	-2.1686	3.2143
4.1831	69.004	67.542
15.083	187.3	209.51
16.065	230.06	268.02
5.4012	97.122	109.82
4.9103	41.786	57.342
0.55579	2.4223	10.342
0.93761	9.1859	26.314
1.1558	13.704	56.26
0.70125	11.113	5.6597
1.5376	10.486	6.8324
0.97398	-2.7595	-1.2948
20.99	125.34	162.35
13.081	111.16	221.2
3.3353	37.74	108.42
4.3717	55.931	139.32
22.163	83.231	85.442
4.708	53.867	53.897
4.0444	77.013	83.206
1.3535	64.558	47.56
16.29	173.09	266.28
13.463	173.99	245.15
11.563	138.2	133.1
8.971	72.307	73.108
8.2619	91.78	87.408
8.7165	66.889	73.699
3.8347	32.198	42.445
11.116	97.589	126.08
8.3801	66.08	83.918
7.5165	96.107	90.29
4.3347	34.834	47.09
8.6529	81.262	91.918
0.31649	5.5616	0.03574
6.7529	64.289	76.999
7.5256	61.116	71.781
3.9983	32.507	29.59
4.3892	37.071	36.845
18.844	157.62	145.51
6.9256	73.198	57.063
1.4564	3.4904	8.1415
2.6291	13.599	22.623
5.1837	13.309	28.251
2.4655	6.8631	18.423
1.011	5.3358	11.951
2.3291	9.1086	19.032
2.1564	8.0722	13.66
10.802	22.618	43.032
3.9473	3.5086	12.542
9.7564	21.69	37.969
5.5564	13.354	27.923
6.5837	12.018	20.769
3.0837	6.654	12.732
10.884	24.736	52.442
4.1746	9.6267	16.178
7.011	16.063	27.423
0.71096	3.7176	7.2234
23.802	62.145	161.51
4.8564	5.954	37.842
10.566	14.381	38.951
11.584	20.499	46.16
15.12	33.209	76.914
17.002	32.236	58.005
2.0837	7.9722	15.042
7.4382	19.281	51.078
10.693	24.59	49.151
10.067	24.632	48.482
2.0201	6.1267	17.178
3.3382	12.236	33.251
5.0837	27.636	48.187
1.2996	0.91979	53.269
0.29055	0.34706	8.2779
0.41783	0.35615	10.614
0.92692	0.6107	34.851
0.25419	0.15615	5.387
0.85419	0.67433	25.205
1.6542	0.6107	56.314
1.0087	0.5107	26.651
1.1633	0.9107	49.242
1.4996	1.0743	43.087
5.6724	3.7198	198.81
2.536	1.3198	84.387
0.40873	0.49251	11.532
2.0815	1.1834	87.96
2.5542	1.2289	79.851
0.80873	0.56524	29.951
14.751	14.659	31.95
16.833	18.714	38.214
12.342	12.477	29.268
22.233	25.132	51.441
37.87	23.523	60.623
56.106	41.368	76.396
56.342	41.441	76.341
51.388	37.2	86.726
64.899	46.606	86.674
21.07	11.905	43.223
19.397	12.232	32.159
0.23324	0.63182	1.5501
9.1408	3.4222	26.14
11.104	3.2949	28.958
12.95	3.3586	27.377
5.0408	1.5767	11.304
4.459	30.613	77.331
12.286	33.222	65.686
11.523	50.14	101.43
8.2045	138.49	259.15
12.023	39.577	90.886
12.859	44.431	104.71
19.55	18.077	46.104
27.695	28.204	70.377
13.532	6.6222	30.577
18.095	6.7495	34.649
6.3226	2.4949	11.077
21.059	4.7586	30.895
10.014	48.277	90.213
18.168	41.777	89.804
9.3408	18.622	54.095
9.4135	16.44	56.449
10.207	4.4199	28.942
3.8984	0.71988	28.497
8.8439	3.2744	18.851
0.56203	0.83806	0.80597
0.63476	0.13806	-0.31221
2.4348	0.48351	2.5696
2.8529	1.329	73.761
1.1166	0.31988	5.8514
4.4129	7.9516	54.129
2.022	6.5516	34.683
1.0844	10.751	16.901
3.8935	1.8693	16.846
5.2094	28.157	52.055
2.9457	21.412	39.519
3.5235	-0.7642	22.916
1.9963	-1.7823	3.3616
4.9235	1.7631	41.734
3.8417	0.6086	39.098
4.2872	2.6268	38.434
9.2326	1.2995	77.825
9.6326	2.2631	91.571
6.1235	0.6904	39.271
1.5781	-0.4187	0.6162
9.2417	4.1358	23.471
7.3054	-0.4732	20.734
1.869	-2.3005	-7.3838
0.8599	-1.2732	0.5707
0.8872	-1.1096	-2.8656
5.569	-0.8096	10.943
1.2857	1.3398	25.933
1.3947	0.658	14.252
1.4038	1.258	26.224
1.7493	0.6308	17.061
1.7947	1.158	21.615
1.2129	0.358	9.9515
1.4311	0.6126	18.206
1.222	0.4398	7.6152
1.1038	0.4762	10.579
1.2493	0.4398	11.152
1.1019	0.07	8.5377
1.0928	-1.121	2.7377
3.4655	2.2063	55.22
1.0655	-1.0391	-0.2078
3.4383	15.197	27.301
1.1655	-2.3119	-4.5441
1.1292	-1.2755	0.9832
1.0928	-0.5119	0.7377
1.4019	0.1881	12.983
2.1201	2.9427	12.883
4.2746	8.2063	28.174
1.6292	1.2518	0.6832
1.5474	-0.4937	8.265
5.5928	5.7154	22.065
3.1655	1.579	12.22
5.7746	5.0972	21.347
8.3383	8.8972	34.683
0.8837	4.0609	22.683
0.9746	-1.2482	4.5013
1.8019	1.7972	12.574
2.7474	2.4245	13.192
1.5201	1.9154	14.647
2.8565	4.2154	29.074
2.5837	3.1427	16.247
1.7201	3.4336	16.529
1.7565	1.57	18.483
3.6201	5.7154	26.974
1.211	-1.1937	1.9195
2.9383	3.979	18.61
3.6474	5.8518	30.201
0.8134	0.015799	2.3635
0.8154	0.63502	5.2529
0.8154	0.15825	3.7912
0.82449	0.81684	7.5256
0.82701	0.68155	6.3447
0.82843	4.0133	8.2439
0.8416	0.37083	0.9877
0.84661	2.1588	13.789
0.85069	0.53447	5.5968
0.85428	1.5816	19.199
0.85989	1.0668	3.0316
0.86887	1.0526	14.224
0.87389	0.8224	4.0439
0.87796	0.25265	0.62406
0.89173	0.81358	7.8868
0.91432	0.47083	5.5695
0.9154	1.0077	12.735
0.92449	0.88047	7.971
0.92496	0.54029	1.2977
0.93663	0.38954	6.8938
0.9416	0.66174	6.3513
0.94268	0.33502	4.0438
0.94673	0.8158	8.3968
0.95978	0.61628	6.7695
0.96086	0.39865	2.6983
0.96995	0.57138	6.8892
0.97299	0.51681	7.4301
0.97389	2.1497	8.2166
0.97689	0.25846	4.3344
0.97807	1.1213	3.7407
0.97807	0.76676	4.5498
0.99118	0.58045	2.5938
0.99118	0.098627	12.876
0.99614	0.57083	9.2877
0.99973	1.9452	12.99
1.0063	1.8168	15.753
1.0094	0.49863	6.412
1.0154	0.67138	9.4438
1.0325	0.60719	3.715
1.0336	1.5896	12.88
1.0336	0.69865	10.307
1.0366	0.90772	9.6483
1.0423	0.99412	23.699
1.0427	0.73502	4.9529
1.0457	0.44408	6.7756
1.0508	0.65766	1.9044
1.0518	0.72593	7.3438
1.0518	0.11684	1.6074
1.0557	1.186	5.7802
1.0609	0.91684	10.635
1.0648	0.49513	3.4711
1.0699	0.82593	10.326
1.0701	1.6725	0.050357
1.0774	2.4742	8.5693
1.0816	1.0997	5.6083
1.0821	0.56226	5.9301
1.0871	0.63447	8.9059
1.0871	0.54356	4.3059
1.0906	4.0816	35.781
1.1052	0.70719	3.7877
1.1154	0.7532	10.516
1.1154	0.69865	8.471
1.1154	0.28047	5.3074
1.116	0.78592	1.1574
1.1179	1.0179	12.017
1.1235	1.794	2.168
1.1245	0.31684	6.3074
1.1284	1.2224	4.5439
1.1336	0.39865	6.1165
1.1598	0.3459	4.9573
1.1609	0.56229	5.5165
1.1639	1.0259	17.503
1.1684	1.1923	5.0875
1.169	0.59403	2.6953
1.1699	1.0896	14.816
1.1704	0.18574	1.6886
1.178	0.83447	8.6513
1.1816	1.2179	10.508
1.1872	0.6213	4.2589
1.1881	0.64411	4.6347
1.1906	3.5088	21.317
1.1961	0.6981	7.1786
1.1963	0.70312	3.9316
1.1997	2.7906	21.108
1.1997	2.6179	20.272
1.1997	2.6179	15.299
1.2053	1.0577	5.1044
1.2068	1.2312	5.8704
1.2068	0.4221	3.8431
1.2154	0.70774	1.4256
1.2194	0.49158	6.2155
1.225	0.11301	3.825
1.2365	0.11628	3.6655
1.2411	0.70143	4.2966
1.2417	1.3849	8.7498
1.2609	0.43502	5.171
1.2704	1.0676	5.5886
1.2705	1.0314	1.0301
1.279	0.30774	2.0892
1.2816	2.0543	17.108
1.2816	1.7725	13.717
1.2906	2.8452	21.59
1.2963	1.2304	3.0135
1.3003	1.835	24.976
1.3102	0.88604	4.4348
1.3143	0.51628	2.4604
1.3235	1.3486	3.9498
1.3275	0.45317	9.6938
1.3325	0.42537	9.3695
1.3356	0.015799	4.5413
1.3366	2.0259	25.403
1.3416	0.97083	9.2059
1.3417	1.0031	3.3862
1.3427	1.1441	12.126
1.3518	0.74411	8.4438
1.3548	1.0259	0.04833
1.3548	0.1259	3.3392
1.3598	0.15265	1.4695
1.3609	0.27946	2.2761
1.3725	1.9816	13.326
1.3725	1.8452	14.263
1.378	0.65265	9.8332
1.379	0.81684	7.4347
1.3921	1.9224	6.6893
1.4052	1.4436	14.133
1.4052	0.52537	6.4695
1.4053	0.74857	4.9225
1.4053	0.46676	2.6135
1.4144	1.0668	4.0771
1.4154	1.9259	10.562
1.4184	1.4259	9.0211
1.4281	0.54903	3.9633
1.4325	0.56174	2.5695
1.4336	0.98047	8.2165
1.4386	0.60113	6.0695
1.4417	0.45766	2.3225
1.4417	0.38494	2.8862
1.4518	1.0532	13.38
1.4518	0.58047	7.162
1.4599	0.88494	5.7135
1.472	0.41077	5.5387
1.4729	0.56947	5.1238
1.4816	1.4634	12.29
1.4881	0.99865	11.18
1.4881	0.71684	11.48
1.4881	0.53502	7.3074
1.4972	0.56229	1.6892
1.4977	0.022103	2.0431
1.5003	0.68045	18.357
1.5053	1.9459	8.83
1.5102	1.186	4.6802
1.5143	0.3981	2.6877
1.5143	0.38901	4.0332
1.5184	1.2804	18.585
1.5234	0.58226	30.966
1.5275	2.6714	28.957
1.5275	1.5441	21.539
1.5336	0.74411	10.935
1.5406	3.88	25.833
1.5432	0.6041	1.721
1.5452	2.4816	18.417
1.5452	1.7997	10.017
1.5502	0.5378	4.1875
1.5518	0.68956	5.8892
1.5518	0.40774	5.4529
1.5543	3.1361	24.236
1.5599	0.91221	7.0407
1.5614	1.1314	2.3938
1.5639	3.0895	19.63
1.5648	1.4406	6.462
1.5689	1.2617	6.6513
1.573	1.535	21.33
1.578	0.5981	5.5422
1.5781	1.2304	3.2862
1.5871	0.97992	7.2604
1.6047	1.3105	6.4602
1.6094	0.98045	10.239
1.6194	0.81325	10.306
1.6229	0.72871	2.2057
1.6235	0.26676	2.9225
1.6275	0.49863	6.312
1.6302	0.3157	0.57786
1.6326	0.63039	1.9771
1.6411	1.8378	4.8693
1.6507	0.73447	10.288
1.6518	1.5259	16.762
1.6548	1.4714	7.0756
1.6548	0.88045	13.939
1.6598	0.5981	4.0695
1.6648	1.9679	9.9711
1.6725	1.227	13.081
1.6781	1.5031	4.4135
1.6791	1.0424	13.748
1.6961	1.2981	14.988
1.6963	0.39403	3.3862
1.6972	0.88956	9.362
1.6972	0.79865	11.807
1.7052	0.18901	3.4422
1.7063	0.92593	9.0801
1.7063	0.34411	6.6347
1.7068	0.049376	2.9613
1.7134	0.27135	8.5635
1.7138	1.456	4.2511
1.7245	1.1805	5.9529
1.727	3.7179	23.145
1.7275	2.2168	22.957
1.7411	2.4378	5.6148
1.7518	1.5714	9.8165
1.7609	1.2623	8.3529
1.7639	1.5259	20.685
1.7639	0.91681	14.257
1.773	1.635	23.176
1.779	1.6623	16.844
1.7871	1.4163	15.751
1.7881	2.9805	11.289
1.7887	0.82228	3.6301
1.8229	1.9469	5.0148
1.8234	0.93447	6.2695
1.8234	0.17992	3.8877
1.8245	0.86229	10.626
1.8416	0.68901	10.033
1.8427	1.0532	10.998
1.8457	1.2804	6.9211
1.8507	1.0072	7.215
1.8609	1.0896	10.307
1.8609	0.96229	10.553
1.8613	1.7403	2.434
1.8639	0.87135	13.685
1.869	0.56676	3.1498
1.8821	0.2259	0.63015
1.8871	1.5914	53.539
1.8881	0.72593	8.0801
1.9047	1.3469	4.1057
1.9052	0.62537	3.615
1.9063	0.76229	6.9892
1.9094	2.9077	24.712
1.9242	0.86684	1.0804
1.9326	1.2304	9.9135
1.9431	0.31301	0.42496
1.9432	0.63137	0.61194
1.9457	1.6623	21.212
1.9507	0.75265	11.606
1.9507	0.66174	5.3877
1.9609	0.23502	0.17104
1.9781	0.69403	3.4953
1.9796	1.1859	9.1483
1.9821	1.1986	20.139
1.9839	0.88873	4.0163
1.9881	0.5532	4.6801
1.9912	1.7532	22.703
2.0003	0.98045	11.43
2.0065	2.5362	2.3594
2.0068	0.51301	2.5704
2.0144	0.32772	25.512
2.0179	2.8088	21.236
2.0234	1.4072	6.8786
2.0245	0.94411	9.162
2.025	1.3496	13.412
2.0332	3.9668	38.389
2.0427	0.56229	5.3347
2.0502	1.9742	5.2693
2.0507	0.84356	8.9695
2.0507	0.089011	0.33316
2.0518	1.8805	18.58
2.0518	0.81684	8.9347
2.0598	1.5526	15.279
2.0609	0.96229	6.8529
2.078	1.0345	11.142
2.083	4.8588	18.235
2.0881	1.3714	11.826
2.0972	0.6532	0.78923
2.1052	0.96174	6.3604
2.1053	0.18226	23.012
2.1143	1.3254	12.088
2.1411	1.1833	4.9693
2.1432	0.71319	6.7483
2.1548	6.9077	20.067
2.1548	0.56226	7.6756
2.1579	0.95059	4.2508
2.1639	1.5259	13.339
2.1684	1.2287	5.6966
2.1696	2.1123	41.671
2.1704	2.2403	7.634
2.1705	0.78592	2.4574
2.178	0.34356	0.84225
2.1821	1.0714	8.3483
2.183	1.2315	4.7166
2.1881	0.7532	9.1801
2.1997	5.027	38.354
2.2063	1.3259	11.08
2.2154	0.39865	6.271
2.225	1.2041	2.9119
2.2275	0.68045	3.0938
2.2427	1.2441	11.226
2.2639	1.7895	16.867
2.279	2.1896	20.326
2.279	0.79865	6.6801
2.2912	1.1986	22.257
2.2912	0.93802	3.4857
2.2912	0.16226	1.5211
2.2969	4.1941	37.508
2.3003	1.4623	3.2574
2.3143	0.94356	7.315
2.3184	0.79863	6.7392
2.3336	3.8805	14.326
2.3336	1.6168	14.616
2.3371	0.064414	2.6725
2.3416	1.1254	10.233
2.3457	0.044081	2.9301
2.3522	2.4766	5.3159
2.3523	1.1768	3.0756
2.3716	0.13992	0.73588
2.379	2.0623	8.5347
2.3872	0.79403	5.2044
2.4102	2.2315	14.962
2.4229	3.4014	9.0602
2.4507	0.90045	31.866
2.4548	1.2259	3.3483
2.4609	1.0896	11.653
2.4639	1.735	28.039
2.4689	1.3526	8.5877
2.469	0.9213	6.6771
2.4699	0.77138	9.2347
2.4758	1.885	7.8451
2.4872	3.0213	9.1407
2.506	1.7214	11.971
2.5229	1.0469	4.1057
2.5242	1.3305	3.2349
2.5245	1.735	7.7438
2.5325	1.5254	9.7877
2.5457	3.0895	20.103
2.5466	3.3406	23.58
2.5518	2.0259	18.189
2.5614	1.1496	0.34831
2.5699	0.6532	4.4529
2.573	6.4512	14.68
2.583	3.4224	25.562
2.5878	1.0668	1.1895
2.5886	2.6039	8.0613
2.6094	1.3895	14.239
2.6102	4.3133	25.689
2.6245	2.5259	23.153
2.6275	1.835	25.276
2.6416	2.1799	27.551
2.6507	0.036809	15.403
2.6508	0.74857	3.7225
2.6557	0.84058	4.8529
2.6739	5.1769	14.635
2.6821	1.0441	18.294
2.6886	0.98574	5.0613
2.6977	0.73119	4.4613
2.7138	1.0287	4.6784
2.7138	0.88325	4.0784
2.7144	0.52772	30.139
2.7154	0.68047	7.5347
2.7184	2.6077	21.776
2.7336	1.1987	11.244
2.7507	2.6436	26.288
2.7518	2.1896	19.744
2.7548	0.78954	5.2574
2.7598	0.90719	8.8422
2.7613	1.3312	4.934
2.7699	0.87138	6.2347
2.7739	1.7224	6.6257
2.7978	1.6496	3.7574
2.8052	1.089	7.3059
2.8063	1.3623	13.071
2.8144	1.5213	12.268
2.8184	0.7259	5.5574
2.8242	4.5759	35.308
2.8336	0.90774	8.5074
2.8507	0.38226	22.385
2.8518	1.0532	7.262
2.8614	0.77683	3.5119
2.8774	1.3014	4.7784
2.8787	1.6578	15.144
2.8871	0.87083	8.6513
2.8881	1.4259	13.48
2.8921	3.1679	10.926
2.8952	0.68797	2.7357
2.9012	4.8406	26.726
2.9154	0.89865	8.9165
2.9154	0.86229	4.8892
2.925	0.21319	2.7119
2.932	2.5469	6.0148
2.9518	5.7714	8.4074
2.9598	1.2072	13.397
2.9699	1.0623	11.089
2.9872	1.4122	6.3862
2.9887	1.795	7.3938
2.9972	1.2896	13.526
3.0144	0.69403	4.6589
3.0151	2.3305	16.08
3.0159	2.1312	4.825
3.0184	1.4895	24.057
3.0284	11.577	39.753
3.0336	0.91684	10.544
3.0639	1.5986	15.594
3.0887	1.3314	1.4119
3.1003	4.7077	32.794
3.1245	1.3441	13.862
3.1325	1.7526	14.47
3.1427	0.78047	9.662
3.1507	2.2254	20.733
3.1593	3.2469	6.1966
3.179	2.8259	26.507
3.1912	1.3895	9.0665
3.2003	2.2441	3.6211
3.2138	2.2742	5.442
3.2138	0.32871	2.1784
3.2184	2.7623	3.8938
3.2184	1.7853	59.942
3.2548	1.1714	16.948
3.2552	0.4532	4.9279
3.2598	17.634	16.033
3.2613	1.1221	4.5431
3.2912	0.90772	13.312
3.2921	4.7315	32.98
3.3012	3.1042	25.317
3.3457	1.4259	16.33
3.3466	5.7042	32.726
3.3609	0.44411	3.2438
3.3881	1.2077	10.662
3.4184	14.635	1.6847
3.4234	1.1981	13.27
3.4423	5.2123	7.1713
3.4508	1.8486	10.404
3.4522	2.4494	10.38
3.4609	0.69865	1.3892
3.4639	1.1441	7.3483
3.473	1.2441	7.6301
3.4787	3.3759	50.662
3.5102	3.0497	19.898
3.5179	1.1906	15.281
3.5411	2.9742	6.2057
3.5411	2.3651	6.0875
3.5557	9.1769	31.662
3.5598	0.37317	26.23
3.5609	0.92593	4.1165
3.5684	1.9469	5.0057
3.5689	0.57317	45.203
3.5689	0.50045	34.93
3.6113	2.5587	43.37
3.6523	1.295	1.7483
3.6557	77.531	21.171
3.6699	1.2077	9.162
3.6739	6.5406	56.862
3.679	1.6532	13.38
3.6956	2.1923	5.442
3.7366	1.835	15.385
3.7599	1.4758	5.8862
3.7704	2.6221	12.361
3.7956	4.5014	7.7875
3.7972	1.6623	19.807
3.8003	1.2895	13.339
3.8012	5.186	28.817
3.8069	1.7859	19.048
3.8138	3.6105	9.6966
3.8234	1.5617	11.988
3.8411	3.156	10.915
3.8427	0.46229	6.6347
3.8457	2.8077	85.912
3.8518	1.1623	11.126
3.878	2.7641	74.866
3.878	2.4072	33.888
3.9012	6.2406	28.353
3.9047	1.3287	5.1784
3.925	0.77683	9.7301
3.934	2.1676	9.0977
3.9366	3.6532	22.348
3.9366	2.6895	75.776
3.938	1.2994	30.065
3.9522	0.43119	4.0522
3.9696	1.5578	3.2622
3.978	1.0072	9.2059
3.9872	4.6395	9.1589
3.9938	2.0308	3.893
4.0275	2.0259	11.539
4.0427	1.8896	7.4801
4.0514	2.4396	14.88
4.0974	1.6362	3.5958
4.1052	0.98901	1.1513
4.1094	0.88045	1.3574
4.1245	1.6259	9.571
4.134	3.2857	6.2977
4.1427	0.61684	8.6165
4.2275	1.7714	26.403
4.234	1.1585	4.634
4.2431	2.1857	9.2068
4.2865	0.7378	3.442
4.2881	1.1441	6.471
4.3065	1.318	3.8413
4.3156	1.8998	3.6685
4.3648	14.222	79.035
4.3704	2.4494	8.1613
4.3795	1.8585	5.7704
4.3821	0.48954	1.2211
4.3961	0.37083	4.4059
4.456	4.0803	10.328
4.4696	1.8759	14.971
4.4704	2.413	9.4522
4.479	0.92593	9.9983
4.4956	2.8287	17.897
4.5109	2.096	6.7109
4.5411	5.0014	14.778
4.5701	1.4271	2.514
4.5887	1.5223	9.421
4.6063	1.1896	4.4438
4.6065	2.5635	5.6685
4.632	2.2105	6.6511
4.6593	1.9287	3.6784
4.678	1.6981	5.5241
4.6821	1.7895	23.221
4.725	3.6221	6.0431
4.8284	10.159	71.907
4.832	3.1378	7.2966
4.8518	0.62593	8.2347
4.9012	7.7224	46.789
4.9094	2.135	5.7756
4.9102	7.6497	39.289
4.9912	0.77135	7.3211
5.0275	1.5441	20.494
5.0275	0.51681	2.6483
5.0294	9.7163	66.012
5.032	5.7196	11.551
5.0593	3.8742	6.6057
5.0669	11.062	6.4463
5.1247	1.7635	5.0231
5.1427	0.16229	1.7438
5.1431	1.2948	5.334
5.1518	1.5532	9.0347
5.1865	2.0105	5.533
5.1886	0.45847	3.2613
5.1977	5.2403	17.17
5.2507	1.4641	34.639
5.3457	3.0532	2.5756
5.3865	3.7651	10.406
5.3871	1.0072	7.0241
5.3921	10.095	41.671
5.3969	3.4305	81.299
5.4012	7.4497	43.644
5.434	1.6494	5.4613
5.4366	2.1714	21.476
5.452	0.618	0.2049
5.4881	0.60774	7.8074
5.5325	2.5186	63.603
5.5341	0.77683	3.9665
5.5502	2.5196	9.7602
5.5605	3.7759	4.1168
5.5699	1.5077	16.78
5.6102	5.7315	21.571
5.7047	2.1014	6.3057
5.7154	0.99865	2.2074
5.7332	3.2941	10.226
5.778	4.2526	4.2786
5.779	0.39865	1.262
5.7951	7.5295	66.42
5.8083	4.1166	124.45
5.8725	3.9088	28.172
5.8795	3.413	11.334
5.8912	1.1936	11.23
5.8969	2.3668	16.962
5.8974	1.4089	4.1594
5.9138	5.2742	11.415
5.9266	7.0808	46.105
5.9684	4.2287	9.7693
5.9781	2.7486	10.759
5.9921	6.9406	34.289
6.0151	2.985	4.544
6.032	3.356	6.642
6.034	3.5948	3.2613
6.0466	12.586	122.52
6.0547	2.9749	47.342
6.0978	3.0859	7.0483
6.1154	1.1532	10.516
6.1457	2.1168	22.194
6.1514	2.4214	5.9349
6.1921	9.2951	80.126
6.2502	5.2742	20.597
6.2881	1.2896	10.571
6.4052	2.8436	14.642
6.4094	1.2168	4.4938
6.4151	3.4941	13.462
6.4154	0.47138	5.0801
6.4795	3.4948	12.716
6.5154	1.0623	8.062
6.5375	8.4406	61.562
6.5431	5.0312	22.016
6.5648	6.2224	44.998
6.6053	0.58226	26.612
6.6684	2.5014	8.1057
6.6699	1.6077	6.4074
6.712	2.7925	4.1349
6.8003	1.5077	6.5847
6.8609	2.0896	17.498
6.8956	2.7923	5.3148
6.9522	5.6585	18.689
7.0912	1.2714	17.057
7.1605	2.7305	18.699
7.183	6.9497	32.998
7.3466	7.4133	38.598
7.3522	2.9494	8.7159
7.432	5.7469	2.7693
7.4605	2.4578	10.535
7.5557	14.931	118.65
7.5684	5.9742	15.015
7.6063	0.80774	7.9801
7.6159	2.4585	7.5795
7.6557	8.8315	76.989
7.6684	2.9287	8.3148
7.6795	5.7039	18.407
7.6865	4.0105	7.7875
7.7234	1.1436	10.615
7.7881	0.94411	8.562
7.9047	5.7651	16.188
7.9431	2.7766	8.4431
8.1423	2.9487	9.3622
8.1684	4.8742	8.8602
8.234	8.3766	23.352
8.2366	0.58954	2.9211
8.3047	5.7105	20.342
8.3871	3.3526	20.27
8.4156	3.8089	7.5413
8.434	7.4585	17.316
8.4704	7.0585	17.334
8.5047	3.5742	9.533
8.5063	0.60774	5.8074
8.5431	7.4585	24.216
8.579	1.3623	10.726
8.6193	9.586	88.898
8.6613	4.1857	10.025
8.679	0.88047	7.271
8.725	4.9312	9.7431
8.9495	0.58594	19.205
8.983	11.786	24.807
9.0094	0.93499	15.076
9.0103	8.0052	20.665
9.032	5.2378	15.806
9.2229	7.0923	26.006
9.2613	6.5857	17.716
9.2613	3.9766	8.734
9.3063	0.36229	6.362
9.425	8.4585	22.752
9.4507	1.4004	33.012
9.5429	7.8089	15.678
9.6423	1.1941	1.3531
9.6502	3.2014	8.5693
9.6696	1.3668	2.1986
9.7522	6.8948	17.57
9.9795	5.2221	16.152
9.9865	3.3651	15.797
10.077	25.583	19.415
10.11	16.895	161.59
10.173	17.844	4.5392
10.216	6.9725	7.7776
10.516	4.0544	6.1231
10.614	6.5833	14.324
10.652	5.9403	20.334
10.687	3.9469	13.969
10.734	5.713	17.434
10.751	2.8305	10.735
10.788	4.6941	25.317
10.834	4.713	23.189
10.874	4.2315	30.226
11.024	4.1941	19.899
11.17	0.68956	5.4983
11.189	8.9039	27.925
11.252	6.0857	14.861
11.389	12.268	8.2159
11.696	2.589	16.888
11.807	6.7221	13.025
12.007	5.9766	12.961
12.025	7.2948	15.225
12.043	2.0998	4.514
12.114	0.25265	1.5241
12.143	4.1859	9.8847
12.188	2.5578	13.78
12.314	13.556	29.851
12.468	6.9923	7.9239
12.636	4.027	28.59
12.68	9.5221	16.898
12.745	4.6179	30.945
12.889	5.6586	16.576
12.901	11.759	61.744
12.91	19.313	133.03
12.932	3.856	14.442
13.007	7.5907	11.778
13.088	4.5305	5.0531
13.17	9.2032	34.326
13.289	8.0312	19.816
13.359	6.9833	18.233
13.377	15.192	51.188
13.38	9.0312	28.58
13.57	7.2487	9.3804
13.597	0.66229	4.7529
13.624	4.4578	8.8531
13.78	4.4039	10.37
13.805	5.0378	14.469
13.952	19.258	61.48
14.115	8.6123	9.0804
14.434	12.527	21.878
14.488	3.6214	15.026
14.645	2.6906	16.59
14.743	0.46229	5.2074
15.041	5.6923	18.369
15.106	4.4214	53.408
15.17	11.658	58.161
16.361	6.7676	18.916
16.38	11.195	19.098
16.642	6.7396	30.771
16.798	10.877	29.88
16.879	4.2487	33.162
17.016	10.322	40.461
17.061	9.1494	16.416
17.234	3.5948	9.0886
17.897	1.7714	5.6165
17.943	15.336	26.859
18.079	5.4271	10.114
18.079	4.0032	10.799
18.878	7.0278	17.834
18.888	7.1396	5.2895
19.056	40.304	118.29
19.152	4.5766	10.58
19.616	11.104	34.643
20.051	1.6305	26.999
20.161	9.5403	17.08
20.241	8.3105	19.86
20.416	8.2857	24.316
21.673	21.744	425.56
22.224	6.4214	20.726
22.996	6.6287	23.278
23.276	12.685	28.644
23.85	9.0479	21.975
24.514	38.201	23.678
24.907	6.4039	15.589
25.351	2.3981	14.933
25.624	2.3032	3.1622
25.679	5.2396	15.117
25.959	27.42	37.587
28.296	18.101	54.015
28.951	3.0072	23.351
29.805	7.7469	26.015
31.079	3.1759	31.48
31.239	4.7885	32.022
31.26	0.47992	2.9332
32.78	13.013	27.27
34.4	17.616	48.25
34.805	9.3469	31.697
35.487	9.0833	40.724
36.249	19.715	46.594
37.714	9.7287	40.033
38.596	23.356	58.206
40.259	9.456	40.278
41.887	17.556	38.506
42.114	15.838	50.678
42.75	12.111	44.215
46.533	1.0072	7.1877
47.461	11.067	36.235
50.506	6.0668	38.453
60.268	19.629	45.678
63.587	7.7742	26.942
