# Supplementary material for: High-resolution analysis of bound Ca2+ in neurons and synapses
Source: Life Sci Alliance. 2023 Oct 13;7(1):e202302030. doi: 10.26508/lsa.202302030 (PMC10575792; doi:10.26508/lsa.202302030)
Supplement: Supplementary file 2 [file LSA-2023-02030_SdataF2.xlsx]

## Sheet: 001
Data Point	Mean	StDEV	F-F0	F/F0 - 1	%		Ionomycin	Lowest 10%
1	561.49	69.2	-3.76939	-0.00666842	-0.00779386		1050.47	561.49				NanoSIMS Average Counts
2	564.341	70.0466	-0.918387	-0.00162472	-0.00189892		1052.56	564.071					Mean	StDev
3	594.483	75.3558	29.2233	0.0516989	0.0604242		1050.78	564.112				40Ca	1.95053	2.297
4	651.807	111.286	86.5478	0.153112	0.178953		1049.67	564.126
5	584.835	78.4815	19.5752	0.0346305	0.0404752		1048.43	564.341				F0	565.259
6	568.818	71.3149	3.55876	0.00629581	0.00735836		1047.78	564.422				Fmax	1048.89
7	564.455	69.1861	-0.804127	-0.00142258	-0.00166267		1047.93	564.455
8	564.422	69.5602	-0.837037	-0.0014808	-0.00173072		1048.12	564.544
9	564.126	68.8759	-1.1332	-0.00200474	-0.00234308		1049.39	564.969
10	564.112	70.4515	-1.14691	-0.00202899	-0.00237143		1050.74	564.988
11	564.988	70.3045	-0.271217	-0.000479809	-0.000560788		1049.28	565.088
12	572.039	71.1511	6.77997	0.0119944	0.0140188		1046.44	565.322
13	782.917	169.687	217.657	0.385058	0.450045		1049.37	565.388
14	736.929	157.726	171.669	0.3037	0.354956		1047.18	565.556
15	613.952	95.5261	48.6922	0.0861414	0.10068		1046.91	565.577
16	578.78	76.8898	13.5204	0.0239189	0.0279557		1047.26	565.654
17	568.697	72.0535	3.4381	0.00608235	0.00710888			565.729
18	566.334	70.5307	1.0743	0.00190055	0.00222131			565.936
19	568.342	70.981	3.08252	0.00545329	0.00637365			565.959
20	565.936	71.7275	0.676673	0.0011971	0.00139914			566.015
21	565.654	70.5706	0.395143	0.000699048	0.000817027			566.027
22	565.388	70.7315	0.128233	0.000226857	0.000265144			566.037
23	565.322	70.7255	0.0624232	0.000110433	0.000129071			566.12
24	564.969	70.2109	-0.290417	-0.000513776	-0.000600487			566.165
25	565.088	69.6808	-0.171587	-0.000303554	-0.000354785			566.201
26	564.544	70.4213	-0.715457	-0.00126571	-0.00147933			566.238
27	564.071	70.6737	-1.18804	-0.00210176	-0.00245647			566.334
28	565.729	71.3852	0.470093	0.000831642	0.000971999			566.399
29	566.015	70.9857	0.755293	0.00133619	0.0015617
30	766.229	158.195	200.97	0.355536	0.415541
31	720.22	148.059	154.961	0.274141	0.320409
32	606.75	90.1451	41.4902	0.0734003	0.0857882
33	574.789	75.4744	9.52951	0.0168587	0.0197039
34	567.96	71.8971	2.70044	0.00477735	0.00558364
35	566.037	72.087	0.777223	0.00137499	0.00160704
36	565.556	70.9846	0.296423	0.000524402	0.000612906
37	566.201	71.2415	0.941763	0.00166607	0.00194726
38	565.577	70.216	0.317443	0.000561589	0.000656369
39	572.547	72.9433	7.28728	0.0128919	0.0150677
40	577.134	75.5828	11.875	0.0210081	0.0245537
41	568.08	72.8777	2.8211	0.00499081	0.00583312
42	567.327	71.9153	2.0679	0.00365833	0.00427575
43	566.165	71.6963	0.905193	0.00160138	0.00187164
44	566.027	72.2132	0.767173	0.00135721	0.00158626
45	566.238	71.1755	0.978323	0.00173075	0.00202285
46	566.12	72.7904	0.860403	0.00152214	0.00177903
47	566.622	71.4011	1.36315	0.00241155	0.00281856
48	566.399	72.4105	1.14011	0.00201697	0.00235738
49	566.855	71.9092	1.59532	0.00282229	0.00329861
50	565.959	71.4261	0.699533	0.00123754	0.00144641
51	566.415	71.8525	1.15565	0.00204447	0.00238951
52	757.139	155.368	191.88	0.339454	0.396744
53	683.113	133.034	117.854	0.208495	0.243684
54	596.679	85.8124	31.4198	0.0555848	0.0649659
55	574.02	74.9527	8.76077	0.0154987	0.0181144
56	570.686	74.5977	5.42622	0.00959953	0.0112197
57	569.184	72.4482	3.92439	0.00694264	0.00811436
58	566.924	72.2398	1.66479	0.00294518	0.00344225
59	567.802	73.1759	2.54231	0.0044976	0.00525667
60	567.548	72.0093	2.28819	0.00404804	0.00473124
61	568.942	73.6642	3.68307	0.00651572	0.00761539
62	567.008	72.6465	1.74889	0.00309397	0.00361614
63	568.664	72.5529	3.40428	0.00602252	0.00703895
64	568.703	72.7776	3.44359	0.00609206	0.00712023
65	566.584	71.8192	1.32476	0.00234364	0.00273918
66	569.202	73.9785	3.94267	0.00697498	0.00815216
67	773.778	167.567	208.519	0.36889	0.431148
68	699.624	140.641	134.365	0.237705	0.277823
69	601.856	90.6743	36.5962	0.0647424	0.0756691
70	576.49	77.6785	11.2306	0.0198681	0.0232212
71	570.369	73.3367	5.10995	0.00904002	0.0105657
72	568.377	73.4539	3.11726	0.00551475	0.00644548
73	568.124	72.3781	2.86497	0.00506842	0.00592383
74	568.046	74.1021	2.78636	0.00492935	0.00576129
75	567.81	74.0253	2.55053	0.00451215	0.00527367
76	568.112	73.0937	2.85218	0.0050458	0.00589738
77	568.541	73.9524	3.28179	0.00580582	0.00678568
78	568.902	73.3457	3.64285	0.00644457	0.00753223
79	567.186	75.4139	1.92622	0.00340768	0.0039828
80	568.044	73.7087	2.78454	0.00492613	0.00575753
81	568.931	73.7491	3.67119	0.00649471	0.00759083
82	568.973	73.9826	3.71415	0.00657071	0.00767966
83	568.57	74.1308	3.31104	0.00585756	0.00684616
84	567.629	73.7402	2.36954	0.00419196	0.00489944
85	570.246	73.7854	4.98655	0.00882171	0.0103106
86	568.122	73.487	2.86315	0.0050652	0.00592007
87	570.415	74.2461	5.15565	0.00912086	0.0106602
88	568.817	74.3673	3.55784	0.00629418	0.00735646
89	568.29	73.5926	3.03042	0.00536112	0.00626593
90	569.519	74.9574	4.25986	0.00753612	0.00880801
91	568.061	73.8098	2.8019	0.00495685	0.00579342
92	570.222	74.2196	4.96278	0.00877966	0.0102614
93	569.875	74.2352	4.61543	0.00816516	0.00954321
94	570.89	74.1837	5.63097	0.00996175	0.011643
95	570.357	74.6433	5.09806	0.00901898	0.0105411
96	711.006	126.258	145.747	0.257841	0.301357
97	731.628	157.281	166.369	0.294323	0.343996
98	609.165	93.7686	43.9052	0.0776727	0.0907816
99	581.34	80.5968	16.0807	0.0284484	0.0332496
100	579.292	78.8009	14.0323	0.0248245	0.0290141
101	574.068	76.4065	8.8083	0.0155828	0.0182127
102	571.217	75.5309	5.9573	0.0105391	0.0123178
103	571.946	76.4257	6.68673	0.0118295	0.013826
104	573.852	75.8283	8.59258	0.0152011	0.0177667
105	661.07	113.552	95.811	0.169499	0.198106
106	643.79	105.299	78.5304	0.138928	0.162375
107	589.089	82.7167	23.8293	0.0421565	0.0492713
108	574.073	77.8219	8.81379	0.0155925	0.018224
109	573.64	77.1142	8.38051	0.014826	0.0173282
110	571.677	76.5993	6.41799	0.0113541	0.0132703
111	579.817	77.1266	14.5578	0.0257543	0.0301009
112	783.726	179.35	218.466	0.386489	0.451717
113	662.346	125.356	97.0871	0.171757	0.200744
114	595.231	87.8947	29.9719	0.0530233	0.0619722
115	576.326	78.8496	11.067	0.0195786	0.0228829
116	573.138	77.4126	7.87869	0.0139382	0.0162906
117	571.691	77.4219	6.4317	0.0113783	0.0132987
118	592.788	83.0829	27.5286	0.0487008	0.0569201
119	576.101	78.3429	10.8421	0.0191808	0.022418
120	573.539	77.928	8.27997	0.0146481	0.0171203
121	572.299	76.5386	7.03956	0.0124537	0.0145555
122	573.027	77.5232	7.76808	0.0137425	0.0160619
123	763.297	170.939	198.038	0.350348	0.409477
124	619.218	100.616	53.9582	0.0954574	0.111568
125	583	82.8175	17.7407	0.031385	0.0366819
126	575.311	78.0957	10.0515	0.017782	0.0207831
127	573.01	77.4073	7.75071	0.0137118	0.0160259
128	581.851	79.307	16.5917	0.0293523	0.0343062
129	574.472	78.3487	9.21232	0.0162975	0.0190481
130	571.601	76.5739	6.34121	0.0112182	0.0131116
131	572.697	77.2223	7.43719	0.0131571	0.0153777
132	572.408	76.9933	7.14834	0.0126461	0.0147804
133	571.647	76.4405	6.38783	0.0113007	0.013208
134	571.261	77.5102	6.00117	0.0106167	0.0124085
135	572.989	75.4636	7.72969	0.0136746	0.0159825
136	572.651	77.9785	7.39148	0.0130763	0.0152832
137	571.849	77.7758	6.58984	0.0116581	0.0136256
138	572.901	78.6865	7.64194	0.0135194	0.015801
139	573.4	76.4024	8.14103	0.0144023	0.016833
140	572.531	77.4519	7.27174	0.0128644	0.0150356
141	572.852	76.8097	7.59258	0.013432	0.015699
142	887.805	231.493	322.546	0.570616	0.66692
143	955.824	274.206	390.565	0.690949	0.807561
144	955.96	277.245	390.7	0.691188	0.807841
145	776.714	192.12	211.455	0.374084	0.437219
146	646.854	119.32	81.5944	0.144349	0.168711
147	598.948	91.1036	33.6886	0.0595984	0.069657
148	582.493	84.4569	17.2334	0.0304875	0.035633
149	576.169	79.7608	10.9098	0.0193005	0.0225578
150	573.05	78.1674	7.79093	0.0137829	0.0161091
151	572.771	79.0152	7.51123	0.0132881	0.0155308
152	572.814	76.8688	7.55419	0.0133641	0.0156196
153	572.034	77.0496	6.77448	0.0119847	0.0140074
154	572.185	76.8011	6.9253	0.0122516	0.0143193
155	572.998	77.6279	7.73883	0.0136908	0.0160014
156	572.155	76.8252	6.89605	0.0121998	0.0142588
157	571.18	77.8965	5.92073	0.0104744	0.0122421
158	572.58	76.9534	7.32018	0.0129501	0.0151357
159	572.471	78.0784	7.21141	0.0127577	0.0149108
160	573.714	78.5036	8.45455	0.0149569	0.0174813
161	572.521	77.622	7.26168	0.0128466	0.0150148
162	573.444	78.2336	8.1849	0.0144799	0.0169237
163	573.062	77.5519	7.80282	0.013804	0.0161337
164	572.891	77.1357	7.63188	0.0135016	0.0157802
165	573.214	77.6119	7.95455	0.0140724	0.0164474
166	571.91	76.9284	6.65017	0.0117648	0.0137504
167	851.312	211.185	286.052	0.506055	0.591463
168	920.85	257.036	355.591	0.629075	0.735246
169	919.196	258.144	353.936	0.626148	0.731825
170	923.019	261.075	357.76	0.632913	0.739731
171	894.027	246.244	328.768	0.581623	0.679785
172	882.307	239.46	317.048	0.560889	0.655551
173	894.009	241.863	328.75	0.581591	0.679747
174	907.161	251.042	341.902	0.604858	0.706941
175	902.532	249.032	337.273	0.596669	0.69737
176	898.678	246.681	333.419	0.589851	0.689401
177	894.122	248.827	328.863	0.581792	0.679982
178	884.194	241.372	318.934	0.564227	0.659452
179	896.13	247.808	330.87	0.585343	0.684132
180	894.158	247.504	328.899	0.581855	0.680055
181	899.038	249.9	333.779	0.590488	0.690146
182	912.361	258.076	347.102	0.614057	0.717693
183	916.1	260.13	350.84	0.620671	0.725423
184	907.283	256.723	342.024	0.605075	0.707194
185	913.724	260.946	348.465	0.616469	0.720511
186	928.062	267.445	362.803	0.641834	0.750158
187	930.996	271.39	365.737	0.647025	0.756225
188	922.037	267.774	356.778	0.631176	0.737701
189	926.962	270.578	361.702	0.639887	0.747882
190	918.005	267.788	352.746	0.624043	0.729364
191	921.761	269.421	356.502	0.630688	0.73713
192	924.048	268.2	358.789	0.634734	0.741859
193	929.07	272.607	363.811	0.643618	0.752243
194	922.675	271.579	357.415	0.632303	0.739018
195	930.184	275.14	364.924	0.645588	0.754545
196	922.558	273.339	357.299	0.632098	0.738778
197	837.191	231.889	271.932	0.481074	0.562266
198	732.345	174.011	167.085	0.29559	0.345478
199	662.014	133.527	96.7544	0.171168	0.200056
200	622.284	109.053	57.0249	0.100883	0.117909
201	601.549	95.7018	36.29	0.0642007	0.0750359
202	591.505	89.8344	26.2461	0.046432	0.0542685
203	588.858	89.331	23.599	0.0417489	0.048795
204	587.194	86.8367	21.9344	0.0388042	0.0453533
205	583.797	85.805	18.5377	0.0327951	0.03833
206	583.761	85.0027	18.5012	0.0327304	0.0382544
207	582.488	84.2141	17.2288	0.0304794	0.0356235
208	581.376	83.2204	16.1164	0.0285114	0.0333234
209	581.929	84.3181	16.6694	0.0294898	0.0344668
210	580.679	83.7371	15.4198	0.0272792	0.0318832
211	580.898	83.7336	15.6383	0.0276657	0.0323349
212	581.538	83.5019	16.2791	0.0287993	0.0336598
213	580.367	82.9722	15.1081	0.0267278	0.0312387
214	579.656	82.7107	14.397	0.0254697	0.0297682
215	579.254	83.4939	13.9948	0.0247581	0.0289366
216	579.66	83.3949	14.4006	0.0254761	0.0297758
217	579.669	82.3489	14.4098	0.0254923	0.0297947
218	578.799	83.466	13.5396	0.0239528	0.0279954
219	579.114	82.5177	13.8549	0.0245107	0.0286475
220	578.096	82.8169	12.8366	0.0227093	0.026542
221	579.804	84.0124	14.5451	0.0257316	0.0300744
222	578.578	82.6635	13.3184	0.0235615	0.027538
223	579.048	82.6591	13.7882	0.0243927	0.0285095
224	579.492	82.1602	14.2324	0.0251786	0.029428
225	579.242	83.8704	13.9829	0.0247371	0.0289121
226	578.133	83.0863	12.8732	0.022774	0.0266176
227	579.106	82.7347	13.8467	0.0244962	0.0286304
228	579.982	84.2411	14.7224	0.0260454	0.0304411
229	579.096	83.7096	13.8366	0.0244784	0.0286097
230	578.256	82.7229	12.9966	0.0229923	0.0268727
231	580.388	83.0314	15.1282	0.0267633	0.0312802
232	579.626	84.2219	14.3668	0.0254163	0.0297059
233	578.867	83.0088	13.6081	0.0240741	0.0281372
234	578.872	83.0921	13.6127	0.0240822	0.0281466
235	578.244	82.9723	12.9847	0.0229713	0.0268482
236	578.502	82.9664	13.2425	0.0234273	0.0273812
237	578.936	84.46	13.6767	0.0241954	0.0282789
238	578.288	83.4401	13.0286	0.0230489	0.0269389
239	580.601	85.314	15.3421	0.0271417	0.0317225
240	579.144	83.0524	13.8851	0.0245641	0.0287098
241	578.103	83.5891	12.844	0.0227222	0.0265571
242	578.894	83.1969	13.6346	0.024121	0.028192
243	579.265	84.0599	14.0057	0.0247776	0.0289593
244	579.435	85.2465	14.1758	0.0250783	0.0293109
245	580.229	85.7505	14.9701	0.0264836	0.0309533
246	580.328	85.6355	15.0688	0.0266582	0.0311574
247	581.931	85.4827	16.6721	0.0294946	0.0344725
248	580.366	85.4217	15.1063	0.0267245	0.0312349
249	579.577	84.0904	14.3174	0.025329	0.0296038
250	579.713	84.3876	14.4536	0.0255699	0.0298854
251	578.952	84.6395	13.6922	0.0242229	0.028311
252	577.279	83.9011	12.0195	0.0212636	0.0248523
253	580.616	84.7795	15.3568	0.0271676	0.0317528
254	578.407	84.8474	13.1474	0.0232591	0.0271846
255	578.275	83.6947	13.0158	0.0230263	0.0269124
256	580.318	84.2119	15.0588	0.0266405	0.0311366
257	578.97	84.4927	13.7105	0.0242552	0.0283488
258	578.652	83.4987	13.3924	0.0236925	0.0276911
259	580.317	85.0538	15.0578	0.0266388	0.0311347
260	579.658	85.6943	14.3988	0.0254729	0.029772
261	579.415	85.1139	14.1557	0.0250428	0.0292693
262	579.645	85.6629	14.386	0.0254503	0.0297456
263	579.73	85.0728	14.471	0.0256007	0.0299213
264	580.096	85.8145	14.8366	0.0262475	0.0306773
265	580.133	85.1579	14.8741	0.0263138	0.0307548
266	580.679	86.0138	15.4198	0.0272792	0.0318832
267	580.021	84.6356	14.7617	0.0261149	0.0305223
268	581.615	87.3359	16.3558	0.0289351	0.0338185
269	580.303	85.9011	15.0432	0.026613	0.0311045
270	665.685	117.198	100.425	0.177662	0.207647
271	739.835	179.452	174.576	0.308843	0.360966
272	643.165	124.657	77.9061	0.137824	0.161084
273	600.963	99.2708	35.7032	0.0631625	0.0738225
274	586.351	89.3382	21.0917	0.0373133	0.0436107
275	583.543	87.583	18.2836	0.0323455	0.0378046
276	581.592	86.6382	16.333	0.0288947	0.0337713
277	581.803	86.2237	16.5432	0.0292666	0.034206
278	581.602	86.8399	16.343	0.0289125	0.0337921
279	580.537	86.7893	15.2781	0.0270286	0.0315902
280	579.927	86.8425	14.6675	0.0259483	0.0303277

## Sheet: 002
Data Point	Mean	StDEV	F-F0	F/F0 - 1	%		Ionomycin	Lowest 10%
1	462.265	24.304	4.86881	0.0106446	0.0477724		547.407	456.422				NanoSIMS Average Counts
2	463.661	23.4293	6.2657	0.0136987	0.0614785		549.911	456.64					Mean	StDev
3	483.438	29.891	26.042	0.0569353	0.255521		551.158	456.792				40Ca	11.7527	6.13185
4	508.885	43.7037	51.4894	0.112571	0.50521		552.043	456.936
5	479.786	30.7857	22.3902	0.0489515	0.219691		554.101	457.037				F0	457.396
6	471.459	26.6576	14.0634	0.0307466	0.137988		555.986	457.082				Fmax	559.313
7	465.977	23.9405	8.58087	0.0187603	0.0841948		555.881	457.173
8	467.34	25.0474	9.94469	0.021742	0.0975764		560.909	457.278
9	462.64	25.3142	5.2443	0.0114656	0.0514566		560.708	457.292
10	463.195	23.7563	5.79877	0.0126778	0.0568971		562.432	457.309
11	463.084	23.5874	5.68788	0.0124354	0.055809		563.171	457.354
12	464.008	24.7847	6.61201	0.0144558	0.0648764		564.397	457.354
13	559.053	63.7504	101.657	0.222251	0.997447		566.965	457.407
14	536.494	54.8182	79.0984	0.172932	0.776106		566.625	457.471
15	494.988	36.1773	37.5926	0.0821882	0.368855		567.475	457.481
16	477.949	30.0555	20.5536	0.0449362	0.20167		569.837	457.599
17	470.113	26.6807	12.7171	0.0278032	0.124779			457.603
18	467.43	27.1907	10.0342	0.0219376	0.0984545			457.611
19	466.879	26.8795	9.48361	0.0207339	0.0930523			457.611
20	465.479	24.6249	8.08282	0.0176714	0.0793079			457.636
21	464.981	25.435	7.58477	0.0165825	0.074421			457.648
22	463.058	23.8132	5.6626	0.0123801	0.0555609			457.663
23	463.512	24.6228	6.11589	0.0133711	0.0600086			457.669
24	462.973	24.8778	5.57698	0.0121929	0.0547209			457.683
25	462.765	24.34	5.36881	0.0117378	0.0526783			457.792
26	461.307	24.4262	3.91161	0.00855193	0.0383804			457.796
27	462.792	23.3445	5.39605	0.0117973	0.0529456			457.862
28	463.247	24.0085	5.8513	0.0127927	0.0574125			457.881
29	462.479	24.4614	5.08282	0.0111125	0.0498722
30	558.023	64.1311	100.628	0.220001	0.987349
31	533.914	55.3984	76.5186	0.167292	0.750794
32	491.757	36.9831	34.361	0.0751232	0.337147
33	474.418	29.7954	17.0225	0.0372162	0.167023
34	469.877	27.8367	12.4817	0.0272885	0.122469
35	465.765	24.8875	8.36881	0.0182967	0.082114
36	464.473	25.286	7.07698	0.0154723	0.0694387
37	464.088	25.3847	6.69178	0.0146302	0.0656591
38	463.125	23.548	5.72873	0.0125247	0.0562098
39	470.409	25.6645	13.0128	0.0284497	0.12768
40	484.887	34.2358	27.4914	0.0601042	0.269743
41	471.177	27.7879	13.7813	0.0301298	0.135221
42	466.068	25.286	8.67231	0.0189602	0.085092
43	462.918	24.6971	5.52251	0.0120738	0.0541864
44	462.601	24.2175	5.2054	0.0113805	0.0510749
45	462.28	24.0361	4.88439	0.0106787	0.0479251
46	462.014	23.9202	4.61784	0.010096	0.0453099
47	462.414	24.6769	5.01862	0.0109722	0.0492423
48	462.016	23.8665	4.61978	0.0101002	0.0453289
49	462.208	24.0984	4.81239	0.0105213	0.0472188
50	460.325	23.3986	2.92912	0.00640392	0.0287403
51	460.436	24.0734	3.04002	0.00664638	0.0298284
52	553.014	63.6814	95.6178	0.209048	0.938194
53	513.016	46.8519	55.6198	0.121601	0.545736
54	481.784	34.0251	24.3883	0.0533199	0.239296
55	470.235	27.3304	12.8396	0.0280712	0.125981
56	465.128	26.1806	7.73262	0.0169058	0.0758718
57	464.593	25.4748	7.19761	0.0157361	0.0706223
58	463.233	24.2565	5.83768	0.0127629	0.0572788
59	461.817	23.0257	4.42134	0.00966634	0.0433818
60	463.757	24.3718	6.36103	0.0139071	0.0624139
61	462.167	24.8815	4.77155	0.010432	0.046818
62	462.208	25.2107	4.81239	0.0105213	0.0472188
63	461.981	24.0517	4.58477	0.0100236	0.0449853
64	460.307	22.9733	2.91161	0.00636564	0.0285685
65	461.562	23.5319	4.16648	0.00910915	0.0408812
66	461.185	23.8711	3.78904	0.00828395	0.0371778
67	557.377	65.6858	99.9817	0.218589	0.981011
68	519.817	49.4443	62.4213	0.136471	0.612473
69	483.103	34.4406	25.7073	0.0562037	0.252238
70	472.138	29.1592	14.7424	0.0322311	0.144651
71	465.597	24.3709	8.2015	0.0179309	0.0804724
72	463.883	24.028	6.48749	0.0141835	0.0636547
73	462.875	24.8069	5.47971	0.0119802	0.0537665
74	462.3	24.9384	4.90383	0.0107212	0.048116
75	460.984	23.3937	3.58866	0.00784586	0.0352117
76	461.123	24.3938	3.72679	0.00814786	0.036567
77	462.798	24.4879	5.40189	0.0118101	0.0530029
78	460.216	23.8323	2.82018	0.00616572	0.0276713
79	461.058	23.598	3.6626	0.0080075	0.035937
80	460.605	23.7684	3.20928	0.00701643	0.0314892
81	460.728	24.2372	3.33185	0.0072844	0.0326919
82	460.086	24.3178	2.68982	0.00588074	0.0263923
83	460.65	23.4006	3.25403	0.00711427	0.0319283
84	461.06	24.0684	3.66454	0.00801174	0.0359561
85	461.004	23.8886	3.60811	0.00788839	0.0354025
86	461.356	24.7585	3.96025	0.00865827	0.0388577
87	460.403	24.7745	3.00694	0.00657406	0.0295039
88	460.442	24.5193	3.04585	0.00665912	0.0298857
89	460.706	25.4703	3.31045	0.00723762	0.0324819
90	461.5	23.8675	4.10422	0.00897303	0.0402703
91	460.424	24.2309	3.02835	0.00662084	0.0297138
92	461.572	24.0074	4.1762	0.0091304	0.0409765
93	459.49	23.3398	2.09449	0.00457917	0.020551
94	460.144	24.4474	2.7482	0.00600835	0.026965
95	460.056	23.7303	2.66064	0.00581694	0.026106
96	560.284	69.6104	102.888	0.224944	1.00953
97	537.486	59.8024	80.0906	0.175101	0.785842
98	490.866	36.426	33.47	0.0731751	0.328404
99	473.751	31.7253	16.3552	0.0357572	0.160476
100	468.891	28.3477	11.4953	0.025132	0.112791
101	464.13	25.5105	6.73458	0.0147237	0.066079
102	462.039	24.8927	4.64313	0.0101512	0.045558
103	462.012	25.2681	4.61589	0.0100917	0.0452907
104	464.521	25.1521	7.12563	0.0155787	0.069916
105	522.918	54.0041	65.5225	0.143251	0.642901
106	516.222	50.9958	58.826	0.128611	0.577195
107	479	32.3064	21.6042	0.0472331	0.211979
108	466.65	27.4174	9.25403	0.020232	0.0907997
109	461.574	24.0741	4.17816	0.00913466	0.0409957
110	460.938	24.7294	3.54197	0.00774376	0.0347534
111	467.944	26.6054	10.5478	0.0230606	0.103494
112	557.115	68.5235	99.719	0.218015	0.978434
113	497.255	41.3806	39.8591	0.0871435	0.391094
114	473.492	29.4651	16.0964	0.0351915	0.157937
115	467.473	28.0804	10.077	0.0220312	0.0988745
116	463.025	25.2909	5.62951	0.0123078	0.0552363
117	461.909	24.6917	4.51279	0.00986626	0.044279
118	488.607	36.7235	31.2112	0.0682368	0.306242
119	470.724	28.6791	13.328	0.0291388	0.130773
120	462.008	25.3564	4.61201	0.0100832	0.0452526
121	460.572	24.7918	3.1762	0.00694411	0.0311646
122	461.358	24.9078	3.9622	0.00866253	0.0388768
123	547.183	64.5109	89.7871	0.196301	0.880983
124	490.321	38.2697	32.9252	0.0719841	0.323059
125	471.171	29.3531	13.7754	0.0301171	0.135163
126	465.521	27.1676	8.12563	0.017765	0.0797279
127	462.537	24.4855	5.14119	0.0112401	0.0504448
128	472.712	29.1871	15.3163	0.0334858	0.150282
129	465.035	25.8118	7.63924	0.0167016	0.0749556
130	460.85	24.5715	3.45441	0.00755235	0.0338944
131	459.337	24.692	1.94081	0.00424316	0.019043
132	460.041	24.437	2.64508	0.00578292	0.0259533
133	458.858	23.0644	1.4622	0.0031968	0.014347
134	459.333	23.7012	1.9369	0.00423464	0.0190047
135	460.399	24.6767	3.00305	0.00656555	0.0294657
136	459.163	23.5206	1.76764	0.00386459	0.017344
137	459.986	24.1339	2.5906	0.00566381	0.0254188
138	459.949	24.2158	2.55364	0.00558301	0.0250561
139	458.554	23.6214	1.15869	0.00253324	0.011369
140	459.905	24.7598	2.50889	0.00548517	0.024617
141	458.545	24.0982	1.14898	0.00251199	0.0112736
142	572.732	74.554	115.336	0.252157	1.13166
143	569.916	73.6257	112.521	0.246003	1.10404
144	561.753	69.6223	104.357	0.228155	1.02394
145	509.012	46.8793	51.6159	0.112847	0.50645
146	484.247	36.4336	26.8513	0.0587048	0.263463
147	473.586	31.6804	16.1898	0.0353957	0.158853
148	468.895	30.6887	11.4992	0.0251405	0.112829
149	465.434	28.0582	8.03807	0.0175736	0.0788689
150	461.728	25.8456	4.33185	0.00947069	0.0425038
151	460.809	25.1586	3.41357	0.00746304	0.0334936
152	459.842	25.1495	2.44663	0.00534905	0.0240062
153	460.872	24.9089	3.47582	0.00759916	0.0341045
154	458.045	24.1839	0.648975	0.00141885	0.00636768
155	459.393	24.4102	1.99722	0.00436651	0.0195966
156	458.514	24.7939	1.11784	0.00244393	0.0109682
157	458.405	24.2288	1.00889	0.00220574	0.00989919
158	459.054	23.8114	1.65869	0.00362639	0.016275
159	458.897	23.8022	1.50111	0.00328187	0.0147288
160	459.054	24.8746	1.65869	0.00362639	0.016275
161	459.251	25.2605	1.85519	0.004056	0.018203
162	458.189	23.2087	0.792945	0.00173361	0.0077803
163	457.946	24.9159	0.549755	0.00120192	0.00539415
164	456.936	23.3021	-0.459975	-0.00100564	-0.00451323
165	458.426	24.0065	1.03029	0.00225252	0.0101092
166	456.792	23.4221	-0.603945	-0.0013204	-0.00592585
167	569.049	75.3489	111.653	0.244106	1.09553
168	563.545	72.7352	106.149	0.232072	1.04152
169	557.619	68.7197	100.223	0.219116	0.983378
170	556.683	68.0702	99.2871	0.21707	0.974196
171	555.212	68.111	97.8163	0.213855	0.959764
172	553.519	68.1958	96.1237	0.210154	0.943157
173	555.992	68.7296	98.5964	0.21556	0.967419
174	551.605	68.6265	94.2093	0.205969	0.924373
175	554.5	67.9893	97.1042	0.212298	0.952778
176	555.161	69.5865	97.7657	0.213744	0.959268
177	555.877	68.8701	98.4817	0.215309	0.966293
178	556.833	68.8538	99.4369	0.217398	0.975666
179	560.514	70.3111	103.118	0.225446	1.01178
180	562.156	72.6424	104.76	0.229035	1.02789
181	559.839	69.998	102.443	0.22397	1.00516
182	560.982	73.1387	103.587	0.226471	1.01638
183	561.938	69.8702	104.542	0.228559	1.02576
184	559.43	70.52	102.034	0.223076	1.00115
185	560.243	71.0645	102.847	0.224854	1.00913
186	560.27	71.7464	102.875	0.224914	1.0094
187	560.745	71.1597	103.349	0.225952	1.01405
188	560.607	71.7913	103.211	0.22565	1.0127
189	560.708	72.698	103.312	0.225871	1.01369
190	561.934	71.389	104.538	0.228551	1.02572
191	562.953	72.4018	105.558	0.230779	1.03572
192	560.51	70.8987	103.114	0.225437	1.01174
193	560.508	70.6553	103.112	0.225433	1.01173
194	557.811	70.7949	100.416	0.219537	0.985268
195	559.617	71.9299	102.221	0.223485	1.00298
196	558.982	72.1213	101.587	0.222098	0.99676
197	522.401	56.8387	65.005	0.14212	0.637823
198	491.815	40.9949	34.4194	0.0752508	0.33772
199	478.656	35.267	21.2599	0.0464802	0.2086
200	473.206	32.6522	15.8105	0.0345662	0.155131
201	468.683	30.7639	11.2871	0.0246769	0.110748
202	466.315	29.6814	8.9194	0.0195004	0.0875164
203	467.516	29.8732	10.1198	0.0221248	0.0992944
204	465.574	29.8532	8.17816	0.0178798	0.0802433
205	464.623	28.2267	7.22679	0.0157999	0.0709087
206	464.64	28.6366	7.2443	0.0158382	0.0710805
207	462.774	26.8254	5.37854	0.0117591	0.0527738
208	462.486	27.0663	5.0906	0.0111295	0.0499486
209	461.543	26.5493	4.14702	0.0090666	0.0406902
210	461.504	27.289	4.10811	0.00898153	0.0403084
211	460.809	26.0204	3.41357	0.00746304	0.0334936
212	461.27	25.7809	3.87465	0.00847112	0.0380178
213	461.879	26.4952	4.48361	0.00980246	0.0439927
214	459.656	24.9051	2.25986	0.00494072	0.0221736
215	459.519	26.7073	2.12368	0.00464299	0.0208374
216	460.765	25.2811	3.36881	0.00736521	0.0330545
217	459.918	24.3381	2.52251	0.00551495	0.0247507
218	460.06	26.4883	2.66454	0.00582545	0.0261442
219	459.084	25.6918	1.68788	0.00369021	0.0165614
220	458.697	25.3243	1.30072	0.00284376	0.0127626
221	457.792	25.086	0.396055	0.000865891	0.00388606
222	458.303	25.1964	0.907725	0.00198455	0.00890651
223	458.403	24.7517	1.00694	0.00220147	0.00988005
224	459.339	25.4817	1.94275	0.0042474	0.019062
225	457.648	25.7611	0.252085	0.000551131	0.00247344
226	458.222	24.9236	0.826015	0.00180591	0.00810478
227	458.074	25.2567	0.678155	0.00148264	0.00665399
228	459.035	23.8236	1.63924	0.00358387	0.0160841
229	458.459	24.6391	1.06336	0.00232482	0.0104336
230	459.407	24.5303	2.01083	0.00439627	0.0197301
231	458.817	25.1075	1.42134	0.00310747	0.0139461
232	458.181	24.2375	0.785155	0.00171658	0.00770387
233	459.152	25.7701	1.75597	0.00383907	0.0172295
234	458.912	24.3396	1.51667	0.00331589	0.0148815
235	457.669	24.9843	0.273485	0.000597918	0.00268341
236	458.728	25.734	1.33185	0.00291182	0.013068
237	457.862	23.954	0.466095	0.00101902	0.00457328
238	458.862	24.0214	1.46609	0.00320531	0.0143852
239	458.535	26.0695	1.13924	0.00249072	0.0111782
240	457.309	24.9135	-0.086435	-0.000188972	-0.000848092
241	456.64	23.6872	-0.755695	-0.00165217	-0.00741481
242	459.438	25.4788	2.04197	0.00446433	0.0200356
243	457.278	25.4925	-0.117565	-0.000257031	-0.00115354
244	458.947	25.3085	1.55169	0.00339246	0.0152251
245	456.422	24.5588	-0.973595	-0.00212856	-0.00955283
246	457.354	24.2189	-0.041685	-9.11355e-05	-0.000409009
247	458.045	24.9507	0.648975	0.00141885	0.00636768
248	458.068	25.8503	0.672315	0.00146988	0.00659669
249	457.881	24.1985	0.485545	0.00106154	0.00476412
250	457.603	24.1997	0.207335	0.000453295	0.00203435
251	457.354	25.2005	-0.041685	-9.11355e-05	-0.000409009
252	458.311	25.7466	0.915505	0.00200156	0.00898285
253	457.481	24.2494	0.084765	0.000185321	0.000831706
254	457.959	25.9227	0.563365	0.00123168	0.00552769
255	458.016	25.7297	0.619785	0.00135503	0.00608127
256	457.082	25.1172	-0.314065	-0.000686637	-0.00308158
257	457.037	23.8342	-0.358815	-0.000784474	-0.00352066
258	457.292	24.8352	-0.103945	-0.000227254	-0.0010199
259	457.407	24.6699	0.010835	2.36885e-05	0.000106312
260	457.471	24.9386	0.075045	0.00016407	0.000736335
261	457.796	25.2101	0.399945	0.000874396	0.00392422
262	457.889	25.216	0.493335	0.00107857	0.00484056
263	457.663	23.8638	0.267645	0.00058515	0.00262611
264	457.992	24.6065	0.596445	0.001304	0.00585226
265	457.173	24.9155	-0.222625	-0.000486723	-0.00218438
266	457.683	25.5534	0.287105	0.000627695	0.00281705
267	457.611	25.8335	0.215115	0.000470304	0.00211069
268	457.636	24.8166	0.240415	0.000525617	0.00235893
269	457.611	25.2003	0.215115	0.000470304	0.00211069
270	517.535	52.4915	60.1392	0.131482	0.590081
271	518.047	56.0718	60.6509	0.132601	0.595101
272	478.879	35.3566	21.4836	0.0469694	0.210795
273	466.811	29.2604	9.4155	0.020585	0.0923841
274	463.13	27.3914	5.73458	0.0125374	0.0562671
275	459.533	25.5588	2.13729	0.00467275	0.0209709
276	458.94	24.5436	1.54391	0.00337545	0.0151488
277	458.813	24.8935	1.41745	0.00309897	0.0139079
278	457.599	25.5263	0.203445	0.00044479	0.00199618
279	458.138	25.2423	0.742355	0.001623	0.00728392
280	459.202	26.4696	1.80656	0.00394965	0.0177258

## Sheet: 003
Data Point	Mean	StDEV	F-F0	F/F0 - 1	%		Ionomycin	Lowest 10%
1	459.516	19.8888	-1.26059	-0.0027358	-0.00812328		615.544	459.516				NanoSIMS Average Counts
2	461.309	19.5878	0.532758	0.00115622	0.00343311		616.861	460.486					Mean	StDev
3	471.746	23.9278	10.9699	0.0238075	0.0706906		616.633	460.503				40Ca	6.42386	10.7976
4	483.91	24.9823	23.1339	0.0502063	0.149075		616.235	460.529
5	466.206	21.0691	5.42974	0.0117839	0.0349894		615.057	460.536				F0	460.776
6	462.296	20.0887	1.52019	0.00329919	0.00979613		615.113	460.553				Fmax	615.959
7	461.777	20.1648	1.00072	0.00217181	0.00644865		615.634	460.579
8	461.648	19.8631	0.871318	0.00189098	0.0056148		616.342	460.582
9	461.206	19.8498	0.429738	0.00093264	0.00276924		616.079	460.59
10	461.358	19.8066	0.581748	0.00126254	0.0037488		615.401	460.69
11	461.11	20.2508	0.333628	0.000724057	0.00214991		616.43	460.721
12	462.847	21.0253	2.07044	0.00449337	0.013342		615.256	460.806
13	526.599	36.842	65.823	0.142852	0.424165		616.678	460.829
14	498.265	28.3593	37.4888	0.0813601	0.241579		616.916	460.829
15	469.553	21.4988	8.77647	0.0190471	0.0565558		615.505	460.83
16	463.636	20.3707	2.85939	0.00620559	0.018426		615.657	460.854
17	461.623	20.1379	0.846828	0.00183783	0.00545698			460.893
18	461.306	20.3761	0.529608	0.00114938	0.00341281			460.962
19	462.42	20.4168	1.64331	0.00356639	0.0105895			461.009
20	461.386	19.9346	0.610018	0.00132389	0.00393097			461.015
21	460.59	19.0831	-0.186472	-0.00040469	-0.00120163			461.019
22	460.829	20.1325	0.0528582	0.000114716	0.00034062			461.029
23	461.019	19.2355	0.242548	0.00052639	0.00156299			461.05
24	460.553	19.4134	-0.223532	-0.00048512	-0.00144044			461.053
25	461.157	20.6064	0.380748	0.000826319	0.00245355			461.065
26	460.486	19.5249	-0.290742	-0.000630983	-0.00187355			461.068
27	461.207	19.8543	0.430998	0.000935374	0.00277736			461.069
28	461.133	20.1946	0.356878	0.000774515	0.00229973			461.072
29	461.274	19.8858	0.497578	0.00107987	0.00320641
30	534.918	40.3617	74.142	0.160907	0.477773
31	499.67	28.8242	38.8939	0.0844096	0.250633
32	470.449	22.1455	9.67283	0.0209925	0.0623319
33	463.122	20.8098	2.34557	0.00509047	0.0151149
34	461.766	20.3284	0.990038	0.00214863	0.00637983
35	461.069	20.0912	0.292808	0.000635467	0.00188686
36	462.006	20.1803	1.22999	0.00266938	0.00792607
37	461.122	20.7275	0.345568	0.00074997	0.00222685
38	460.829	20.419	0.0522282	0.000113348	0.00033656
39	470.106	21.5695	9.32987	0.0202482	0.0601219
40	474.553	23.3457	13.7765	0.0298984	0.0887759
41	463.848	20.6804	3.0717	0.00666635	0.0197941
42	462.072	20.0861	1.29595	0.00281253	0.00835112
43	461.435	20.5811	0.659008	0.00143021	0.00424667
44	461.372	20.0305	0.596198	0.0012939	0.00384192
45	461.222	19.9117	0.446068	0.00096808	0.00287447
46	461.009	20.1427	0.233128	0.000505947	0.00150228
47	461.068	20.1496	0.291548	0.000632733	0.00187874
48	461.065	19.9988	0.288408	0.000625918	0.00185851
49	460.503	19.7461	-0.273152	-0.000592808	-0.0017602
50	460.582	19.878	-0.194632	-0.0004224	-0.00125421
51	461.436	19.9362	0.659638	0.00143158	0.00425072
52	532.093	39.0774	71.3167	0.154775	0.459566
53	486.962	25.8096	26.1854	0.0568289	0.168739
54	467.579	21.0898	6.80286	0.0147639	0.0438378
55	463.003	20.2209	2.22685	0.00483282	0.0143499
56	461.442	20.3909	0.665918	0.00144521	0.00429119
57	460.721	19.6507	-0.0551818	-0.000119758	-0.000355593
58	461.162	20.2081	0.385768	0.000837214	0.0024859
59	461.707	20.2341	0.930368	0.00201913	0.00599532
60	460.83	19.8791	0.0534782	0.000116061	0.000344615
61	461.769	20.1272	0.993178	0.00215545	0.00640006
62	461.309	20.6654	0.532758	0.00115622	0.00343311
63	461.848	19.3763	1.0717	0.00232585	0.00690605
64	461.302	20.2483	0.525848	0.00114122	0.00338858
65	461.911	20.4343	1.13451	0.00246217	0.0073108
66	461.429	19.7831	0.652728	0.00141658	0.0042062
67	523.515	36.855	62.7388	0.136159	0.40429
68	486.859	26.5287	26.0824	0.0566053	0.168075
69	466.984	21.9526	6.20738	0.0134716	0.0400005
70	462.606	20.4078	1.82924	0.00396991	0.0117877
71	461.763	20.1606	0.986268	0.00214045	0.00635554
72	460.536	19.8737	-0.240492	-0.000521927	-0.00154973
73	460.962	20.1946	0.186018	0.000403706	0.00119871
74	461.029	19.7063	0.252598	0.000548201	0.00162775
75	461.015	20.5022	0.238788	0.00051823	0.00153876
76	460.579	20.0896	-0.197142	-0.000427847	-0.00127039
77	461.674	20.1485	0.897698	0.00194823	0.00578479
78	461.136	20.2312	0.360018	0.00078133	0.00231997
79	461.491	20.0062	0.714918	0.00155155	0.00460695
80	460.529	20.3301	-0.247402	-0.000536924	-0.00159426
81	460.69	20.0188	-0.0859618	-0.000186559	-0.00055394
82	461.313	19.9034	0.537148	0.00116575	0.0034614
83	461.072	20.0163	0.295948	0.000642282	0.0019071
84	461.423	20.3684	0.646448	0.00140295	0.00416573
85	461.658	20.2186	0.881998	0.00191416	0.00568362
86	461.05	20.295	0.273958	0.000594558	0.00176539
87	461.218	20.1123	0.441668	0.000958531	0.00284612
88	461.343	20.6521	0.566668	0.00122981	0.00365162
89	461.937	20.1027	1.1609	0.00251944	0.00748086
90	461.666	20.1079	0.890168	0.00193189	0.00573627
91	461.151	19.9452	0.375088	0.000814035	0.00241708
92	462.067	20.1287	1.29029	0.00280025	0.00831465
93	461.702	21.3284	0.925968	0.00200958	0.00596696
94	461.756	20.4357	0.979358	0.00212545	0.00631101
95	461.36	20.5043	0.583628	0.00126662	0.00376091
96	536.293	40.6874	75.517	0.163891	0.486634
97	499.675	30.0412	38.899	0.0844205	0.250666
98	469.432	22.1541	8.65524	0.018784	0.0557746
99	463.221	20.7652	2.44482	0.00530587	0.0157545
100	470.023	22.2996	9.24695	0.0200682	0.0595876
101	463.66	20.4723	2.88389	0.00625876	0.0185838
102	461.575	20.6182	0.799088	0.00173422	0.00514934
103	461.849	20.1303	1.07233	0.00232722	0.00691011
104	463.047	20.8651	2.27082	0.00492824	0.0146332
105	477.563	27.7777	16.7871	0.0364323	0.108177
106	504.656	30.4207	43.8795	0.0952295	0.28276
107	472.023	22.808	11.2463	0.0244073	0.0724715
108	463.125	20.6458	2.34871	0.00509729	0.0151351
109	462.48	21.1351	1.70361	0.00369726	0.0109781
110	461.697	20.625	0.920318	0.00199732	0.00593055
111	468.298	22.3351	7.52145	0.0163234	0.0484684
112	518.119	35.888	57.3431	0.124449	0.36952
113	475.569	24.3013	14.7928	0.0321041	0.0953252
114	464.315	20.7758	3.53904	0.0076806	0.0228056
115	462.119	19.8811	1.34243	0.00291341	0.00865064
116	461.413	20.7052	0.636398	0.00138114	0.00410097
117	461.527	20.3429	0.750718	0.00162925	0.00483765
118	490.768	27.3555	29.9919	0.06509	0.193269
119	469.133	22.4121	8.35625	0.0181352	0.0538479
120	463.494	20.6421	2.71743	0.0058975	0.0175112
121	462.624	20.8962	1.84808	0.00401079	0.0119091
122	462.328	20.5943	1.5516	0.00336736	0.00999854
123	522.298	35.8465	61.5214	0.133517	0.396446
124	473.183	23.3871	12.4065	0.0269252	0.0799478
125	464.613	20.7155	3.83678	0.00832677	0.0247243
126	462.937	20.5316	2.16027	0.00468832	0.0139208
127	462.053	20.7272	1.2771	0.00277162	0.00822965
128	475.39	22.6203	14.6138	0.0317156	0.0941716
129	464.463	21.0317	3.68665	0.00800095	0.0237569
130	462.649	20.7191	1.87258	0.00406396	0.0120669
131	461.812	20.4373	1.03527	0.00224679	0.00667129
132	461.917	20.4972	1.1408	0.00247582	0.00735133
133	461.112	20.1509	0.335518	0.000728159	0.00216209
134	460.893	20.1323	0.116298	0.000252396	0.000749429
135	462.023	20.5183	1.24632	0.00270482	0.00803131
136	462.236	19.2801	1.45926	0.00316696	0.0094035
137	461.618	20.2544	0.841798	0.00182691	0.00542457
138	462.6	20.0271	1.82358	0.00395762	0.0117512
139	462.327	19.7795	1.55034	0.00336462	0.00999042
140	462.436	20.8288	1.65964	0.00360183	0.0106947
141	462.678	20.1459	1.90147	0.00412666	0.0122531
142	573.322	49.1307	112.546	0.244253	0.725249
143	557.013	44.444	96.2363	0.208857	0.620149
144	551.639	41.9857	90.8625	0.197194	0.58552
145	495.572	28.5619	34.7953	0.0755146	0.224222
146	472.153	22.3888	11.3763	0.0246895	0.0733095
147	465.93	21.4819	5.15399	0.0111854	0.0332124
148	463.649	20.9173	2.87321	0.00623558	0.018515
149	463.04	20.6797	2.26391	0.00491325	0.0145887
150	462.607	20.5055	1.83049	0.00397262	0.0117957
151	461.616	19.7012	0.839288	0.00182147	0.00540839
152	461.52	20.4242	0.743808	0.00161425	0.00479312
153	461.254	20.1517	0.477478	0.00103625	0.00307688
154	462.723	20.1675	1.9467	0.00422482	0.0125446
155	461.907	20.5221	1.13075	0.00245401	0.00728657
156	462.076	20.0816	1.29972	0.00282071	0.00837542
157	460.854	20.0134	0.0779782	0.000169232	0.000502494
158	462.432	20.4658	1.65524	0.00359228	0.0106664
159	461.053	20.3954	0.277098	0.000601373	0.00178563
160	461.94	19.8115	1.16404	0.00252625	0.00750109
161	460.806	20.5019	0.0296082	6.42572e-05	0.000190796
162	461.665	20.238	0.888278	0.00192779	0.00572409
163	462.379	20.2179	1.60248	0.00347778	0.0103264
164	461.969	21.0842	1.19293	0.00258895	0.00768726
165	462.529	20.4372	1.7526	0.00380358	0.0112938
166	461.715	20.4854	0.938528	0.00203684	0.0060479
167	571.418	48.6295	110.642	0.240121	0.71298
168	558.663	44.5103	97.887	0.212439	0.630786
169	549.854	42.5444	89.078	0.193322	0.574021
170	549.085	42.0402	88.3085	0.191652	0.569062
171	550.256	42.3376	89.4794	0.194193	0.576607
172	548.271	42.2653	87.4951	0.189886	0.56382
173	551.438	42.8694	90.6621	0.19676	0.584229
174	553.753	44.2242	92.9762	0.201782	0.599141
175	552.726	43.1965	91.9492	0.199553	0.592523
176	555.236	43.7315	94.4599	0.205002	0.608702
177	554.312	43.7765	93.5353	0.202995	0.602744
178	554.226	44.7067	93.4492	0.202808	0.602189
179	556.557	43.8396	95.7809	0.207868	0.617214
180	553.572	44.5158	92.7959	0.20139	0.597979
181	554.491	44.3247	93.7143	0.203383	0.603897
182	558.317	45.1715	97.5403	0.211687	0.628552
183	557.144	44.5553	96.3675	0.209142	0.620995
184	556.519	45.0322	95.7432	0.207787	0.616971
185	556.22	44.2916	95.4436	0.207136	0.615041
186	558.812	45.5399	98.0353	0.212761	0.631742
187	559.102	45.7534	98.3261	0.213392	0.633616
188	555.837	44.2721	95.0604	0.206305	0.612571
189	556.6	46.1036	95.8236	0.207961	0.617489
190	554.512	45.0362	93.7356	0.20343	0.604035
191	555.736	44.205	94.9593	0.206085	0.61192
192	552.528	44.9467	91.752	0.199125	0.591252
193	554.579	44.7531	93.8029	0.203576	0.604468
194	552.611	45.1198	91.8349	0.199305	0.591786
195	554.119	46.5376	93.3424	0.202576	0.601501
196	551.431	44.905	90.6546	0.196743	0.584181
197	516.223	36.1723	55.4467	0.120333	0.3573
198	492.344	29.6634	31.5679	0.0685103	0.203425
199	482.518	26.152	21.7419	0.0471854	0.140106
200	478.242	25.0264	17.4655	0.0379046	0.112548
201	475.152	24.3165	14.3757	0.0311989	0.0926375
202	473.531	23.724	12.7545	0.0276804	0.0821902
203	472.8	23.4698	12.024	0.026095	0.0774827
204	472.22	23.0903	11.4442	0.0248368	0.0737466
205	470.016	22.6569	9.24004	0.0200532	0.059543
206	470.01	21.9852	9.23376	0.0200396	0.0595026
207	469.513	22.5732	8.73627	0.0189599	0.0562967
208	469.075	21.6765	8.29909	0.0180111	0.0534795
209	468.414	22.099	7.63765	0.0165756	0.0492172
210	467.451	22.5442	6.67472	0.0144858	0.043012
211	468.084	22.1181	7.30788	0.0158599	0.0470921
212	467.196	21.9826	6.41969	0.0139323	0.0413686
213	465.766	21.3495	4.98941	0.0108283	0.0321519
214	466.591	22.1188	5.81479	0.0126195	0.0374706
215	465.766	21.5035	4.98941	0.0108283	0.0321519
216	466.263	21.4811	5.4869	0.0119079	0.0353577
217	465.361	21.6594	4.58489	0.00995036	0.0295451
218	465.837	21.3106	5.06102	0.0109837	0.0326133
219	465.597	21.5575	4.82044	0.0104616	0.031063
220	466.006	21.5264	5.22999	0.0113504	0.0337022
221	465.887	21.3153	5.11064	0.0110914	0.0329331
222	464.906	21.4747	4.13012	0.00896339	0.0266146
223	464.666	21.7858	3.89017	0.00844264	0.0250683
224	464.997	21.7626	4.22057	0.00915969	0.0271974
225	465.207	21.2974	4.431	0.00961638	0.0285535
226	464.555	21.1156	3.77836	0.00819998	0.0243478
227	464.324	21.3001	3.54783	0.00769968	0.0228623
228	464.622	21.3515	3.8462	0.00834721	0.024785
229	464.639	21.9506	3.86253	0.00838265	0.0248902
230	464.487	21.0021	3.71115	0.00805412	0.0239147
231	464.22	21.4326	3.44419	0.00747475	0.0221944
232	463.694	20.9056	2.91781	0.00633237	0.0188024
233	464.014	21.0612	3.23816	0.00702761	0.0208668
234	464.634	20.7668	3.8575	0.00837174	0.0248578
235	463.904	21.7219	3.1276	0.00678767	0.0201543
236	464.266	20.943	3.49004	0.00757426	0.0224899
237	464.249	21.2934	3.47308	0.00753745	0.0223806
238	464.184	20.6475	3.40776	0.00739569	0.0219597
239	464.318	21.2618	3.54218	0.00768741	0.0228259
240	462.938	20.7134	2.16215	0.0046924	0.0139329
241	463.639	20.9038	2.86316	0.00621377	0.0184503
242	464.016	21.4629	3.23941	0.00703033	0.0208748
243	463.558	21.4503	2.78213	0.00603792	0.0179281
244	463.426	21.0302	2.64959	0.00575027	0.017074
245	463.758	21.1733	2.98188	0.00647142	0.0192153
246	464.58	21.1108	3.80411	0.00825587	0.0245138
247	464.334	20.8325	3.55725	0.00772012	0.022923
248	464.057	21.3159	3.28087	0.00712031	0.021142
249	463.397	20.9077	2.62069	0.00568755	0.0168878
250	463.717	20.6311	2.94105	0.00638281	0.0189522
251	464.346	21.2692	3.56982	0.0077474	0.023004
252	464.104	21.6723	3.32798	0.00722255	0.0214456
253	463.825	21.1945	3.04909	0.00661729	0.0196484
254	463.465	20.4241	2.68916	0.00583615	0.017329
255	463.774	21.496	2.99758	0.0065055	0.0193165
256	463.692	21.1477	2.91592	0.00632827	0.0187902
257	464.396	21.5752	3.62007	0.00785646	0.0233278
258	463.888	21.3098	3.11127	0.00675223	0.0200491
259	464.935	21.4844	4.15901	0.00902609	0.0268008
260	464.359	21.5872	3.58238	0.00777466	0.0230849
261	464.019	21.0765	3.24318	0.00703851	0.0208991
262	463.224	21.1607	2.44733	0.00531132	0.0157706
263	463.852	20.9426	3.07547	0.00667454	0.0198184
264	464.015	21.4958	3.23879	0.00702898	0.0208708
265	463.925	21.0943	3.14896	0.00683403	0.020292
266	464.388	21.5406	3.61127	0.00783736	0.0232711
267	464.216	21.1143	3.43979	0.0074652	0.0221661
268	464.191	20.9323	3.41466	0.00741066	0.0220041
269	464.094	21.1684	3.31793	0.00720074	0.0213808
270	527.175	37.2429	66.399	0.144102	0.427877
271	512.259	34.269	51.4825	0.11173	0.331754
272	479.349	25.2077	18.5723	0.0403066	0.119681
273	468.494	21.7367	7.71743	0.0167488	0.0497313
274	466.047	21.1201	5.27082	0.011439	0.0339653
275	464.731	21.8289	3.95487	0.00858305	0.0254853
276	464.089	20.8564	3.31291	0.00718984	0.0213485
277	464.053	21.2677	3.2771	0.00711212	0.0211177
278	464.551	21.2006	3.77459	0.0081918	0.0243235
279	464.832	21.6196	4.056	0.00880253	0.026137
280	464.356	21.753	3.57987	0.00776921	0.0230688

## Sheet: 004
Data Point	Mean	StDEV	F-F0	F/F0 - 1	%		Ionomycin	Lowest 10%
1	438.957	15.0132	-1.54283	-0.00350244	-0.0196092		518.455	438.957				NanoSIMS Average Counts
2	441.364	14.9133	0.863864	0.0019611	0.0109797		520.703	439.928					Mean	StDev
3	450.701	16.9102	10.2006	0.0231568	0.129649		520.246	440.161				40Ca	20.1561	16.1607
4	452.984	17.49	12.4844	0.0283414	0.158676		518.456	440.209
5	444.042	15.8572	3.54193	0.00804071	0.0450178		520.065	440.364				F0	440.5
6	441.605	15.0133	1.10492	0.00250834	0.0140435		519.05	440.457				Fmax	519.179
7	441.85	14.8524	1.34986	0.00306439	0.0171567		520.18	440.469
8	441.445	14.76	0.944734	0.00214469	0.0120075		519.577	440.484
9	441.611	15.1413	1.11114	0.00252246	0.0141226		519.211	440.545
10	441.537	14.9303	1.03649	0.00235299	0.0131738		519.34	440.555
11	441.036	14.8675	0.535714	0.00121615	0.0068089		518.763	440.559
12	441.478	15.3675	0.978174	0.0022206	0.0124325		518.089	440.578
13	466.897	21.3416	26.3965	0.059924	0.335499		518.292	440.582
14	463.244	21.0798	22.7441	0.0516325	0.289077		518.844	440.599
15	446.572	16.6112	6.07148	0.0137832	0.0771683		519.183	440.604
16	442.84	15.3131	2.33975	0.00531159	0.0297382		518.404	440.624
17	442.483	15.6654	1.98283	0.00450133	0.0252017			440.639
18	441.574	14.6781	1.07381	0.00243772	0.0136481			440.647
19	441.129	15.1361	0.629024	0.00142798	0.00799486			440.665
20	441.162	14.8572	0.661684	0.00150212	0.00840997			440.67
21	441.296	14.9235	0.796214	0.00180752	0.0101198			440.679
22	440.946	14.9091	0.446294	0.00101315	0.00567237			440.68
23	440.969	14.9587	0.468844	0.00106434	0.00595898			440.691
24	441.604	14.7886	1.10414	0.00250657	0.0140336			440.711
25	442.063	15.3281	1.56293	0.00354809	0.0198648			440.712
26	441.468	15.0424	0.968064	0.00219765	0.012304			440.74
27	440.647	14.9974	0.146914	0.000333516	0.00186727			440.747
28	441.535	15.078	1.03493	0.00234945	0.013154			440.747
29	441.689	15.0252	1.1889	0.00269899	0.0151109
30	465.715	21.546	25.2153	0.0572425	0.320486
31	457.076	19.1954	16.5762	0.0376303	0.210682
32	445.467	16.5433	4.9665	0.0112747	0.063124
33	441.414	15.3024	0.913634	0.00207408	0.0116122
34	441.792	14.9239	1.29154	0.00293199	0.0164155
35	441.578	15.183	1.0777	0.00244655	0.0136976
36	441.129	15.2405	0.629024	0.00142798	0.00799486
37	441.673	14.5822	1.17257	0.00266192	0.0149034
38	440.711	14.9071	0.210674	0.000478261	0.00267766
39	444.699	15.2081	4.19901	0.00953238	0.0533693
40	446.233	16.5347	5.73244	0.0130135	0.0728591
41	442.048	15.192	1.54815	0.00351454	0.019677
42	441.643	15.1576	1.14302	0.00259483	0.0145278
43	442.006	15.2868	1.50616	0.00341921	0.0191433
44	441.061	14.8322	0.560594	0.00127263	0.00712512
45	441.492	14.881	0.992164	0.00225236	0.0126104
46	440.944	15.0213	0.443954	0.00100784	0.00564263
47	441.808	14.8584	1.30787	0.00296907	0.016623
48	440.67	14.5977	0.169464	0.000384708	0.00215388
49	441.03	15.487	0.530274	0.0012038	0.00673976
50	441.387	14.9607	0.887194	0.00201406	0.0112762
51	441.333	15.3912	0.832754	0.00189047	0.0105843
52	468.485	22.6271	27.9852	0.0635305	0.35569
53	454.285	18.5473	13.7853	0.0312947	0.175211
54	444.464	15.8481	3.96417	0.00899926	0.0503845
55	442.613	15.3711	2.11269	0.00479613	0.0268522
56	441.271	15.4892	0.770554	0.00174927	0.0097937
57	441.215	14.7551	0.714564	0.00162217	0.00908207
58	441.286	15.0277	0.786104	0.00178457	0.00999134
59	441.418	15.3086	0.918294	0.00208466	0.0116715
60	441.143	15.1608	0.643024	0.00145976	0.0081728
61	441.015	15.0384	0.514714	0.00116848	0.00654199
62	441.341	15.4819	0.840534	0.00190814	0.0106831
63	441.093	14.9566	0.593254	0.00134677	0.00754023
64	441.104	15.3324	0.604144	0.0013715	0.00767864
65	440.915	15.3658	0.415184	0.000942529	0.00527697
66	441.359	15.2408	0.859194	0.0019505	0.0109203
67	466.409	21.443	25.909	0.0588172	0.329302
68	455.71	18.6041	15.2099	0.0345287	0.193317
69	444.148	16.1021	3.64768	0.00828078	0.0463619
70	442.963	15.3247	2.46261	0.0055905	0.0312997
71	441.292	14.9747	0.791544	0.00179692	0.0100605
72	441.028	15.4465	0.527934	0.00119849	0.00671002
73	441.194	15.3039	0.694344	0.00157626	0.00882508
74	441.158	14.6549	0.657794	0.00149329	0.00836053
75	441.417	15.014	0.916744	0.00208114	0.0116518
76	441.267	15.1492	0.767444	0.00174221	0.00975418
77	440.93	15.1598	0.429964	0.000976081	0.00546482
78	440.944	15.0073	0.443954	0.00100784	0.00564263
79	440.843	15.6551	0.342864	0.000778352	0.00435778
80	441.047	14.9357	0.546604	0.00124087	0.00694731
81	441.81	15.3604	1.3102	0.00297436	0.0166526
82	440.875	14.8575	0.374754	0.000850747	0.0047631
83	441.106	15.6909	0.605694	0.00137501	0.00769834
84	440.639	15.0631	0.139134	0.000315855	0.00176839
85	441.666	15.2343	1.16635	0.0026478	0.0148243
86	441.404	15.3115	0.903524	0.00205113	0.0114837
87	440.712	15.0354	0.212234	0.000481802	0.00269748
88	440.74	14.7986	0.239444	0.000543573	0.00304332
89	441.495	15.2251	0.994504	0.00225767	0.0126401
90	440.747	15.3339	0.246444	0.000559464	0.00313229
91	441.381	15.3307	0.880974	0.00199994	0.0111971
92	441.934	15.306	1.43384	0.00325504	0.0182241
93	441.191	14.9858	0.690454	0.00156743	0.00877564
94	440.801	15.1818	0.300874	0.000683028	0.00382409
95	441.53	15.2314	1.02949	0.0023371	0.0130848
96	466.97	21.5818	26.4696	0.0600899	0.336428
97	460.176	20.3695	19.6757	0.0446667	0.250077
98	446.061	16.8526	5.56137	0.0126251	0.0706848
99	443.011	15.588	2.51083	0.00569996	0.0319126
100	441.664	15.4011	1.16401	0.00264248	0.0147946
101	441.369	15.2532	0.869304	0.00197345	0.0110488
102	441.386	15.3055	0.885634	0.00201052	0.0112564
103	441.168	15.5422	0.667904	0.00151624	0.00848903
104	442.596	15.7118	2.09636	0.00475905	0.0266447
105	458.858	19.664	18.3584	0.0416763	0.233335
106	452.106	16.9902	11.6057	0.0263466	0.147508
107	442.697	15.5511	2.19667	0.00498677	0.0279196
108	441.86	15.1521	1.35997	0.00308734	0.0172852
109	441.343	15.2339	0.842864	0.00191343	0.0107128
110	441.393	15.2549	0.892634	0.00202641	0.0113453
111	443.808	16.0128	3.30787	0.00750936	0.0420429
112	467.557	22.3587	27.0567	0.0614227	0.34389
113	449.587	16.434	9.08703	0.0206289	0.115496
114	443.04	15.8932	2.54038	0.00576705	0.0322882
115	440.888	14.8634	0.387964	0.000880735	0.004931
116	441.85	15.8409	1.34986	0.00306439	0.0171567
117	440.968	15.4259	0.468064	0.00106257	0.00594907
118	446.755	16.2681	6.25499	0.0141998	0.0795007
119	442.61	16.0902	2.11036	0.00479084	0.0268226
120	441.442	15.267	0.942404	0.0021394	0.0119779
121	440.578	15.0556	0.0777039	0.000176399	0.000987613
122	441.33	15.0296	0.829644	0.00188341	0.0105447
123	466.123	21.3848	25.6228	0.0581675	0.325665
124	445.72	16.9927	5.22	0.0118502	0.066346
125	442.383	15.745	1.88252	0.00427361	0.0239268
126	441.394	15.4731	0.894194	0.00202995	0.0113652
127	441.397	15.4146	0.896524	0.00203524	0.0113948
128	443.254	15.3011	2.75422	0.00625249	0.0350061
129	440.918	15.4581	0.418294	0.000949589	0.0053165
130	441.412	15.1049	0.912074	0.00207054	0.0115924
131	440.691	15.3934	0.191234	0.000434129	0.00243057
132	441.614	15.5859	1.11347	0.00252775	0.0141522
133	440.898	15.3986	0.398074	0.000903686	0.0050595
134	440.624	15.0331	0.124364	0.000282324	0.00158066
135	441.632	15.8316	1.13213	0.00257011	0.0143894
136	440.484	15.1903	-0.0163861	-3.71988e-05	-0.000208266
137	439.928	14.7947	-0.572376	-0.00129938	-0.00727487
138	441.067	15.7643	0.566814	0.00128675	0.00720418
139	441.507	15.617	1.00694	0.00228591	0.0127982
140	441.461	15.3598	0.961064	0.00218176	0.0122151
141	440.81	14.9885	0.310204	0.000704209	0.00394268
142	481.779	27.7	41.2791	0.0937096	0.524655
143	480.901	27.1286	40.4012	0.0917166	0.513497
144	479.053	26.9833	38.5528	0.0875206	0.490005
145	455.247	19.6496	14.7472	0.0334784	0.187437
146	444.733	16.7133	4.23244	0.00960827	0.0537942
147	442.487	16.4656	1.98672	0.00451016	0.0252512
148	442.164	15.4236	1.66401	0.00377756	0.0211495
149	440.816	15.5107	0.316434	0.000718352	0.00402186
150	441.468	15.5227	0.968064	0.00219765	0.012304
151	441.022	15.3237	0.521714	0.00118437	0.00663096
152	440.904	15.7581	0.403524	0.000916059	0.00512877
153	440.679	15.129	0.178794	0.000405889	0.00227246
154	440.836	15.526	0.335874	0.000762483	0.00426894
155	440.93	15.259	0.429964	0.000976081	0.00546482
156	440.98	15.4425	0.479724	0.00108904	0.00609727
157	440.599	15.2877	0.0987039	0.000224072	0.00125452
158	440.559	15.6215	0.0590439	0.000134038	0.000750446
159	440.582	15.309	0.0823739	0.000187001	0.00104697
160	441.693	15.6158	1.19279	0.00270782	0.0151604
161	440.813	15.6443	0.313314	0.000711269	0.00398221
162	440.604	15.314	0.104144	0.000236422	0.00132366
163	441.193	15.0609	0.692794	0.00157274	0.00880538
164	440.161	15.4004	-0.339096	-0.000769798	-0.00430989
165	441.096	15.5042	0.596364	0.00135383	0.00757976
166	440.913	15.5889	0.412854	0.000937239	0.00524735
167	480.02	27.964	39.5202	0.0897166	0.502299
168	477.711	27.1604	37.2107	0.0844737	0.472946
169	481.298	27.7012	40.7978	0.0926169	0.518538
170	476.135	25.9707	35.6345	0.0808955	0.452912
171	474.932	24.9011	34.4323	0.0781664	0.437633
172	473.534	24.3556	33.0342	0.0749924	0.419863
173	473.051	24.7993	32.5513	0.0738962	0.413725
174	475.04	26.1461	34.5396	0.07841	0.438997
175	474.807	26.3596	34.3071	0.0778822	0.436042
176	477.139	25.6507	36.6391	0.0831762	0.465682
177	478.359	26.4762	37.8592	0.0859459	0.481189
178	480.936	27.9378	40.4362	0.0917961	0.513942
179	483.507	27.9501	43.0069	0.0976321	0.546616
180	485.111	29.3017	44.6111	0.101274	0.567006
181	481.155	27.9035	40.6547	0.0922921	0.516719
182	484.43	28.2328	43.93	0.0997275	0.558348
183	483.342	27.5469	42.8421	0.0972579	0.544521
184	485.464	29.5211	44.9642	0.102075	0.571493
185	484.019	28.9458	43.5194	0.0987954	0.553129
186	486.365	29.9685	45.8646	0.104119	0.582937
187	485.529	29.0929	45.0287	0.102222	0.572313
188	483.645	28.3234	43.1446	0.0979445	0.548365
189	484.435	28.6338	43.9346	0.0997381	0.558407
190	485.047	29.3048	44.5466	0.101127	0.566185
191	480.992	28.6468	40.4922	0.0919232	0.514653
192	480.217	28.1244	39.7169	0.0901632	0.5048
193	482.427	28.2776	41.9269	0.0951801	0.532888
194	481.803	28.6112	41.3032	0.0937644	0.524962
195	478.361	26.9277	37.8608	0.0859495	0.481208
196	478.142	26.8475	37.6415	0.0854517	0.478421
197	460.342	21.4844	19.8421	0.0450445	0.252192
198	449.26	17.8768	8.76044	0.0198875	0.111345
199	444.785	16.3622	4.28532	0.00972832	0.0544663
200	443.136	16.6638	2.63602	0.00598416	0.0335037
201	442.588	15.7183	2.08781	0.00473965	0.026536
202	442.362	16.1791	1.8623	0.0042277	0.0236698
203	442.093	15.5603	1.59325	0.00361692	0.0202502
204	442.215	15.6402	1.71456	0.00389231	0.021792
205	441.105	15.5832	0.604924	0.00137327	0.00768855
206	440.85	15.47	0.349864	0.000794243	0.00444675
207	442.468	15.8562	1.96806	0.00446779	0.025014
208	441.848	15.5485	1.34831	0.00306087	0.017137
209	441.806	16.0221	1.30632	0.00296555	0.0166033
210	441.981	15.6024	1.48128	0.00336273	0.018827
211	441.103	15.7056	0.603364	0.00136972	0.00766873
212	441.789	16.0221	1.28921	0.00292671	0.0163858
213	441.896	16.1262	1.39574	0.00316854	0.0177398
214	440.364	15.456	-0.136136	-0.000309049	-0.00173028
215	441.287	15.5512	0.786884	0.00178634	0.0100013
216	441.036	15.3279	0.535714	0.00121615	0.0068089
217	440.75	15.3022	0.249554	0.000566524	0.00317182
218	441.164	15.6195	0.664014	0.00150741	0.00843959
219	440.76	15.6092	0.259664	0.000589475	0.00330032
220	441.008	15.7799	0.507724	0.00115261	0.00645315
221	441.028	15.5878	0.527934	0.00119849	0.00671002
222	440.921	15.1495	0.420624	0.000954878	0.00534611
223	440.747	16.0732	0.246444	0.000559464	0.00313229
224	440.883	15.6034	0.383304	0.000870156	0.00487177
225	441.277	16.353	0.776774	0.00176339	0.00987276
226	440.984	15.8223	0.483614	0.00109787	0.00614671
227	440.995	15.1718	0.494504	0.0011226	0.00628512
228	441.201	15.6598	0.701344	0.00159215	0.00891405
229	441.408	16.038	0.908184	0.00206171	0.011543
230	440.966	16.3551	0.465734	0.00105728	0.00591946
231	441.351	15.7601	0.851424	0.00193286	0.0108216
232	441.205	15.8155	0.704454	0.00159921	0.00895358
233	441.628	15.8268	1.12747	0.00255953	0.0143301
234	440.932	15.2964	0.432294	0.000981371	0.00549444
235	440.457	15.7817	-0.0428261	-9.72215e-05	-0.000544317
236	441.771	15.9343	1.27055	0.00288434	0.0161487
237	441.26	15.3927	0.760444	0.00172632	0.00966521
238	440.758	15.507	0.258104	0.000585934	0.00328049
239	441.367	15.6492	0.866974	0.00196816	0.0110192
240	441.14	15.8494	0.639914	0.0014527	0.00813328
241	441.128	15.8034	0.627474	0.00142446	0.00797516
242	441.042	15.7878	0.541934	0.00123027	0.00688795
243	441.595	16.1827	1.09481	0.00248539	0.013915
244	441.169	16.131	0.668684	0.00151801	0.00849894
245	441.13	15.2111	0.629804	0.00142975	0.00800478
246	440.665	15.3691	0.164794	0.000374106	0.00209452
247	441.365	15.5929	0.864644	0.00196287	0.0109896
248	440.952	15.9436	0.451734	0.0010255	0.00574152
249	441.257	15.9375	0.757334	0.00171926	0.00962568
250	441.634	15.6364	1.13369	0.00257365	0.0144092
251	441.065	15.6339	0.564484	0.00128146	0.00717456
252	441.184	15.5425	0.683454	0.00155154	0.00868667
253	440.969	15.7575	0.468844	0.00106434	0.00595898
254	440.887	15.6757	0.387194	0.000878987	0.00492122
255	441.222	15.8139	0.721564	0.00163806	0.00917104
256	440.999	15.7481	0.499164	0.00113318	0.00634435
257	441.684	16.0589	1.18423	0.00268839	0.0150516
258	441.588	15.1542	1.08781	0.0024695	0.0138261
259	441.285	15.3423	0.785324	0.0017828	0.00998143
260	440.829	15.8295	0.328874	0.000746592	0.00417997
261	440.879	16.1408	0.379414	0.000861325	0.00482233
262	440.555	15.6931	0.0551539	0.000125208	0.000701004
263	441.663	16.2029	1.16324	0.00264074	0.0147848
264	442.044	15.9986	1.54349	0.00350396	0.0196177
265	441.542	15.7788	1.04193	0.00236534	0.0132429
266	441.541	15.8488	1.04115	0.00236357	0.013233
267	440.209	15.8794	-0.290876	-0.000660332	-0.00369702
268	440.885	15.6625	0.384854	0.000873675	0.00489148
269	442.069	15.9443	1.56915	0.00356221	0.0199439
270	459.204	20.0592	18.7037	0.0424601	0.237723
271	461.558	22.1853	21.0575	0.0478036	0.26764
272	446.094	16.2342	5.59403	0.0126993	0.0710999
273	442.511	15.9468	2.01083	0.00456489	0.0255576
274	441.389	15.3623	0.888744	0.00201758	0.0112959
275	440.904	16.086	0.404294	0.000917807	0.00513856
276	440.545	16.1053	0.0450439	0.000102256	0.000572506
277	440.469	15.6124	-0.0311561	-7.07289e-05	-0.000395992
278	441.058	15.7233	0.558264	0.00126734	0.00709551
279	440.945	15.6448	0.444734	0.00100961	0.00565255
280	440.68	15.425	0.179574	0.000407659	0.00228238

## Sheet: 005
Data Point	Mean	StDEV	F-F0	F/F0 - 1	%		Ionomycin	Lowest 10%
1	546.045	49.4448	47.6606	0.0956301	0.224751		708.299	495.766				NanoSIMS Average Counts
2	547.438	49.6396	49.0537	0.0984254	0.23132		709.448	495.872					Mean	StDev
3	546.023	48.5451	47.6379	0.0955847	0.224644		712.108	495.953				40Ca	5.73742	14.9094
4	545.188	47.3811	46.8028	0.093909	0.220705		710.472	496.076
5	635.766	66.7253	137.382	0.275654	0.647843		710.977	496.276				F0	498.385
6	591.204	61.3137	92.8191	0.18624	0.437702		711.089	496.444				Fmax	710.445
7	562.25	52.9317	63.8653	0.128145	0.301166		710.018	496.645
8	554.516	51.0825	56.1316	0.112627	0.264697		711.54	496.647
9	613.861	60.0839	115.477	0.231702	0.544547		711.024	497.031
10	590.418	61.5092	92.0329	0.184662	0.433995		711.037	497.207
11	563.385	53.5231	65.0003	0.130422	0.306518		710.078	497.48
12	553.719	50.0668	55.3345	0.111028	0.260938		710.733	498.628
13	549.45	49.7916	51.0655	0.102462	0.240807		710.94	498.697
14	548.072	48.8948	49.6878	0.0996976	0.23431		709.735	498.726
15	553.674	49.0842	55.2892	0.110937	0.260724		709.202	498.786
16	596.485	65.0935	98.0999	0.196836	0.462605		710.416	498.794
17	563.572	53.4167	65.1869	0.130796	0.307398			498.812
18	552.654	50.7957	54.2693	0.10889	0.255915			499.328
19	547.645	48.6729	49.2602	0.0988398	0.232294			499.37
20	545.818	48.2261	47.4332	0.0951739	0.223678			499.55
21	544.121	47.9326	45.7367	0.0917698	0.215678			499.671
22	542.753	47.9381	44.368	0.0890236	0.209224			499.938
23	540.792	45.9184	42.407	0.0850888	0.199976			500.374
24	540.73	47.3419	42.3454	0.0849652	0.199686			500.444
25	539.87	47.0419	41.4849	0.0832387	0.195628			500.861
26	540.441	45.7501	42.0564	0.0843855	0.198323			501.468
27	539.118	45.4379	40.7331	0.0817301	0.192083			501.543
28	538.464	46.6063	40.0791	0.0804179	0.188999
29	536.32	46.0416	37.9351	0.076116	0.178888
30	632.107	65.7168	133.722	0.268311	0.630587
31	576.387	57.1226	78.0021	0.15651	0.36783
32	586.967	59.2246	88.5827	0.17774	0.417725
33	554.26	49.6012	55.8753	0.112113	0.263488
34	544.81	46.8098	46.4251	0.0931511	0.218924
35	541.062	46.4059	42.6778	0.0856323	0.201253
36	538.877	45.9374	40.4921	0.0812467	0.190947
37	536.799	45.3274	38.4142	0.0770774	0.181148
38	536.943	45.321	38.5582	0.0773664	0.181827
39	535.219	44.5487	36.8345	0.0739078	0.173699
40	535.3	44.4494	36.9151	0.0740695	0.174079
41	533.946	44.6494	35.561	0.0713524	0.167693
42	534.009	43.0633	35.6244	0.0714797	0.167992
43	530.982	44.4994	32.5972	0.0654057	0.153717
44	531.784	43.5407	33.3988	0.0670141	0.157497
45	531.122	44.0632	32.7376	0.0656874	0.154379
46	530.653	43.1119	32.2684	0.0647459	0.152166
47	625.831	66.932	127.446	0.255718	0.60099
48	569.651	54.7958	71.2666	0.142995	0.336068
49	546.659	48.9404	48.2747	0.0968624	0.227647
50	537.354	45.9902	38.9695	0.0781916	0.183766
51	533.833	45.6373	35.4486	0.0711271	0.167163
52	578.468	58.3246	80.0836	0.160686	0.377646
53	546.65	47.6433	48.2657	0.0968442	0.227604
54	590.681	55.9511	92.2965	0.185191	0.435238
55	552.475	49.0634	54.0899	0.108531	0.255069
56	552.851	47.1116	54.4668	0.109287	0.256846
57	567.068	54.7073	68.6832	0.137812	0.323886
58	542.461	46.81	44.0764	0.0884384	0.207849
59	537.181	45.7292	38.7965	0.0778444	0.18295
60	533.035	44.0829	34.6506	0.0695259	0.1634
61	531.454	44.5267	33.0691	0.0663526	0.155942
62	530.788	43.8622	32.4033	0.0650167	0.152803
63	529.434	43.5949	31.0492	0.0622996	0.146417
64	528.431	42.3785	30.0465	0.0602877	0.141689
65	527.62	43.5414	29.2358	0.0586611	0.137866
66	527.742	42.3492	29.3572	0.0589046	0.138438
67	526.247	41.2135	27.8626	0.0559058	0.13139
68	525.564	41.7041	27.1796	0.0545354	0.128169
69	524.999	41.3935	26.6144	0.0534013	0.125504
70	523.98	41.2887	25.5954	0.0513567	0.120699
71	524.047	40.6629	25.6624	0.0514912	0.121015
72	523.028	40.8783	24.6434	0.0494465	0.116209
73	523.311	40.6474	24.926	0.0500136	0.117542
74	521.948	40.706	23.5637	0.0472801	0.111118
75	522.7	40.2914	24.3155	0.0487886	0.114663
76	521.712	40.2311	23.3273	0.0468057	0.110003
77	521.755	40.925	23.3698	0.0468912	0.110204
78	520.087	40.156	21.7023	0.0435452	0.10234
79	519.628	39.9018	21.243	0.0426237	0.100175
80	519.37	39.5367	20.9858	0.0421076	0.0989615
81	518.911	39.9879	20.5265	0.0411861	0.0967959
82	518.861	40.2156	20.4767	0.0410862	0.096561
83	517.797	39.9898	19.4124	0.0389506	0.091542
84	518.194	38.5446	19.8091	0.0397467	0.0934129
85	516.697	40.3574	18.3128	0.0367442	0.0863565
86	516.891	39.0503	18.5066	0.0371332	0.0872706
87	517.337	39.089	18.9523	0.0380274	0.0893722
88	517.247	39.3201	18.8626	0.0378474	0.0889493
89	578.558	51.2452	80.1733	0.160866	0.378069
90	628.458	70.0684	130.074	0.26099	0.613381
91	571.356	55.8762	72.9713	0.146416	0.344107
92	592.831	61.1206	94.4459	0.189504	0.445374
93	603.737	66.3878	105.353	0.211388	0.496806
94	555.812	51.9569	57.4269	0.115226	0.270805
95	542.467	47.2313	44.0827	0.0884511	0.207878
96	535.543	45.4723	37.1588	0.0745584	0.175228
97	532.497	44.7531	34.1126	0.0684463	0.160863
98	529.268	42.5008	30.8834	0.061967	0.145635
99	527.816	42.5633	29.4314	0.0590536	0.138788
100	525.211	43.6633	26.8264	0.0538266	0.126504
101	523.57	41.777	25.1851	0.0505334	0.118764
102	523.064	41.1803	24.6796	0.0495192	0.11638
103	521.481	41.5178	23.0963	0.0463423	0.108914
104	520.105	41.4948	21.7204	0.0435815	0.102426
105	520.679	41.2207	22.2947	0.0447338	0.105134
106	518.957	40.0115	20.5727	0.0412788	0.0970138
107	517.605	39.3875	19.2204	0.0385653	0.0906365
108	516.479	40.0139	18.0945	0.0363062	0.0853272
109	515.207	38.8556	16.8218	0.0337527	0.0793258
110	516.414	38.0899	18.0293	0.0361754	0.0850196
111	516.048	39.1225	17.6633	0.0354411	0.083294
112	514.657	39.3987	16.272	0.0326495	0.076733
113	514.057	38.427	15.6724	0.0314463	0.0739054
114	513.478	37.5745	15.0936	0.030285	0.0711759
115	512.691	38.1431	14.3064	0.0287056	0.067464
116	514.346	38.7383	15.9613	0.0320261	0.0752679
117	512.288	38.5881	13.9033	0.0278968	0.0655633
118	511.381	37.9903	12.9966	0.0260775	0.0612876
119	511.593	38.4641	13.2086	0.0265028	0.0622871
120	510.969	38.9293	12.5845	0.0252506	0.0593441
121	510.962	37.0521	12.5773	0.0252361	0.0593099
122	511.091	37.7732	12.7068	0.025496	0.0599208
123	510.331	37.0686	11.9459	0.0239693	0.0563328
124	510.485	36.7655	12.0999	0.0242782	0.0570589
125	509.192	36.9515	10.8073	0.0216847	0.0509636
126	508.755	37.5217	10.3698	0.0208069	0.0489005
127	508.63	37.3411	10.2448	0.0205561	0.048311
128	602.557	62.6317	104.172	0.20902	0.49124
129	586.234	60.1532	87.849	0.176267	0.414265
130	541.664	47.5108	43.2793	0.0868391	0.20409
131	571.471	56.0999	73.0863	0.146646	0.344649
132	539.353	47.3744	40.9686	0.0822027	0.193193
133	530.355	44.3899	31.9704	0.064148	0.150761
134	526.178	44.3449	27.7937	0.0557677	0.131065
135	523.713	42.0667	25.3282	0.0508205	0.119439
136	520.428	40.6488	22.0428	0.0442286	0.103946
137	612.085	65.3915	113.7	0.228138	0.536171
138	610.617	65.7021	112.232	0.225192	0.529247
139	613.611	67.9866	115.226	0.231199	0.543364
140	584.043	61.6636	85.6579	0.171871	0.403932
141	552.842	51.1443	54.4577	0.109268	0.256803
142	541.322	47.0153	42.9369	0.0861521	0.202475
143	534.909	46.2023	36.5238	0.0732844	0.172233
144	532.106	43.7254	33.7213	0.0676612	0.159018
145	526.839	43.1669	28.4541	0.0570926	0.134179
146	522.25	41.39	23.8653	0.0478853	0.11254
147	520.385	40.9841	22.0003	0.0441431	0.103745
148	519.039	41.4476	20.6543	0.0414424	0.0973982
149	517.497	40.6313	19.1126	0.0383491	0.0901282
150	516.806	38.9706	18.4215	0.0369623	0.0868691
151	514.729	39.7943	16.3445	0.0327949	0.0770748
152	513.633	38.7871	15.2485	0.0305958	0.0719063
153	513.192	37.8455	14.8073	0.0297107	0.0698262
154	511.055	37.5829	12.6706	0.0254232	0.0597499
155	510.991	37.8557	12.6062	0.0252942	0.0594466
156	509.855	37.8484	11.4704	0.0230151	0.0540902
157	509.742	36.8795	11.3572	0.0227879	0.0535563
158	508.347	36.3465	9.96222	0.019989	0.0469783
159	508.388	36.7978	10.003	0.0200708	0.0471705
160	508.115	37.203	9.73034	0.0195238	0.0458849
161	507.465	36.0673	9.07997	0.0182188	0.042818
162	506.777	36.7194	8.39247	0.0168394	0.0395759
163	506.226	35.612	7.84175	0.0157343	0.0369789
164	506.399	36.4629	8.01476	0.0160815	0.0377948
165	506.37	36.0241	7.98487	0.0160215	0.0376538
166	504.604	34.6953	6.21947	0.0124793	0.0293288
167	596.525	59.054	98.1407	0.196917	0.462797
168	598.591	61.2433	100.207	0.201063	0.47254
169	605.058	63.7785	106.673	0.214038	0.503033
170	590.907	60.5052	92.522	0.185644	0.436301
171	596.412	62.9517	98.0274	0.19669	0.462263
172	593.596	61.3404	95.2113	0.19104	0.448983
173	599.834	63.4602	101.45	0.203557	0.4784
174	595.011	63.1243	96.6262	0.193879	0.455655
175	599.361	64.7622	100.977	0.202608	0.476171
176	598.668	63.9128	100.283	0.201216	0.472899
177	599.875	63.7222	101.49	0.203638	0.478592
178	601.697	64.2054	103.312	0.207293	0.487182
179	601.707	64.473	103.323	0.207315	0.487234
180	604.633	65.7159	106.248	0.213186	0.50103
181	606.574	66.5094	108.19	0.21708	0.510184
182	615.167	68.2149	116.782	0.234321	0.550703
183	609.787	67.8753	111.402	0.223527	0.525335
184	610.336	68.1419	111.951	0.224628	0.527923
185	611.639	68.3187	113.254	0.227242	0.534065
186	614.034	68.2495	115.649	0.232047	0.545359
187	615.5	68.6457	117.115	0.23499	0.552274
188	621.846	70.7205	123.461	0.247723	0.5822
189	619.026	70.2084	120.642	0.242065	0.568903
190	620.861	71.0865	122.477	0.245747	0.577557
191	633.846	73.792	135.461	0.271801	0.638788
192	623.505	71.0818	125.121	0.251053	0.590025
193	628.685	73.8134	130.3	0.261445	0.614449
194	629.412	73.8713	131.027	0.262904	0.617879
195	630.021	72.6355	131.636	0.264126	0.62075
196	629.071	73.44	130.686	0.262219	0.616269
197	605.048	68.1369	106.663	0.214018	0.502987
198	577.942	59.5132	79.5573	0.15963	0.375164
199	592.549	64.0815	94.1642	0.188939	0.444045
200	583.978	60.6721	85.5936	0.171742	0.403629
201	556.136	53.9917	57.7512	0.115877	0.272334
202	577.36	56.1993	78.9749	0.158462	0.372418
203	548.608	50.3161	50.2231	0.100772	0.236834
204	536.936	47.1754	38.551	0.0773519	0.181793
205	532.082	45.1358	33.6977	0.0676139	0.158907
206	526.57	43.5376	28.1851	0.0565528	0.132911
207	523.374	42.958	24.9894	0.0501408	0.117841
208	520.534	41.6878	22.1488	0.0444412	0.104446
209	519.223	41.1174	20.8381	0.0418113	0.0982653
210	517.63	41.1324	19.2448	0.0386144	0.0907518
211	515.114	39.3687	16.7294	0.0335673	0.0788901
212	512.359	39.3116	13.974	0.0280386	0.0658965
213	511.162	38.1562	12.7774	0.0256377	0.0602539
214	510.058	37.2514	11.6733	0.0234222	0.055047
215	508.644	37.6029	10.2593	0.0205852	0.0483794
216	507.398	36.799	9.01294	0.0180843	0.0425019
217	507.724	37.0717	9.33903	0.0187386	0.0440396
218	505.979	37.2794	7.59447	0.0152382	0.0358129
219	506.192	36.3845	7.80733	0.0156653	0.0368166
220	504.507	36.5832	6.12255	0.0122848	0.0288718
221	503.306	35.8209	4.92146	0.00987483	0.0232079
222	503.601	35.4495	5.21584	0.0104655	0.0245961
223	502.957	36.2166	4.57182	0.00917328	0.0215591
224	501.468	35.1902	3.0836	0.0061872	0.0145412
225	501.701	35.854	3.31639	0.00665429	0.0156389
226	501.776	35.0395	3.39157	0.00680513	0.0159935
227	501.543	35.9927	3.15787	0.00633622	0.0148914
228	549.441	48.4086	51.0564	0.102444	0.240764
229	532.694	42.9494	34.3091	0.0688407	0.16179
230	513.753	38.7698	15.368	0.0308357	0.0724702
231	509.339	37.5153	10.9541	0.0219792	0.0516555
232	507.375	38.358	8.9903	0.0180389	0.0423951
233	505.717	36.8972	7.33269	0.0147129	0.0345784
234	505.271	35.5042	6.88613	0.0138169	0.0324726
235	503.871	36.7706	5.48668	0.0110089	0.0258733
236	503.819	36.2114	5.43414	0.0109035	0.0256255
237	501.68	36.1797	3.29555	0.00661247	0.0155407
238	502.249	34.457	3.86439	0.00775384	0.0182231
239	500.444	34.5871	2.05914	0.00413164	0.0097102
240	499.938	35.1857	1.5528	0.00311567	0.00732248
241	499.37	34.4767	0.984874	0.00197613	0.00464432
242	499.55	34.5167	1.16512	0.0023378	0.00549432
243	499.328	33.217	0.943204	0.00189252	0.00444782
244	498.726	33.5646	0.341754	0.000685724	0.00161159
245	498.786	34.2846	0.401534	0.000805672	0.00189349
246	497.207	33.8123	-1.17727	-0.00236216	-0.00555157
247	498.628	34.6408	0.243024	0.000487624	0.00114602
248	496.645	33.7126	-1.73977	-0.00349081	-0.00820412
249	496.076	32.9432	-2.30861	-0.00463218	-0.0108866
250	496.276	33.1744	-2.10843	-0.00423052	-0.00994259
251	495.872	34.2193	-2.51242	-0.00504112	-0.0118477
252	495.953	32.9107	-2.4318	-0.00487935	-0.0114675
253	514.222	35.7627	15.8372	0.0317771	0.0746828
254	516.591	39.1648	18.2068	0.0365316	0.0858568
255	503.315	35.4209	4.93052	0.00989301	0.0232506
256	500.861	35.3626	2.47581	0.00496768	0.0116751
257	500.374	34.692	1.98939	0.00399168	0.00938128
258	499.671	35.2309	1.2865	0.00258135	0.0060667
259	498.812	33.7858	0.426894	0.000856556	0.00201308
260	498.697	34.2374	0.312764	0.000627556	0.00147489
261	498.794	33.6176	0.409684	0.000822025	0.00193193
262	497.48	33.7619	-0.904626	-0.00181512	-0.00426589
263	497.031	33.0216	-1.3539	-0.00271657	-0.00638449
264	496.647	33.9691	-1.73796	-0.00348718	-0.00819558
265	495.766	33.2586	-2.6184	-0.00525376	-0.0123474
266	496.444	33.463	-1.94086	-0.00389429	-0.00915239
267	556.966	48.3738	58.5818	0.117543	0.276251
268	537.408	45.9273	39.0229	0.0782988	0.184018
269	512.965	39.6786	14.58	0.0292545	0.068754
270	508.153	39.1409	9.76838	0.0196001	0.0460643
271	506.433	36.1986	8.04827	0.0161487	0.0379528
272	503.289	36.2552	4.90425	0.0098403	0.0231267

## Sheet: 006
Data Point	Mean	StDEV	F-F0	F/F0 - 1	%		Ionomycin	Lowest 10%
1	565.839	58.0681	2.54592	0.00451972	0.00626475		967.498	559.925				NanoSIMS Average Counts
2	567.081	57.2615	3.7876	0.00672404	0.00932016		972.409	560.086					Mean	StDev
3	566.278	56.3318	2.9855	0.00530009	0.00734643		971.776	560.642				40Ca	3.8767	7.19986
4	565.464	57.3118	2.17114	0.00385438	0.00534253		968.349	560.809
5	693.172	98.5301	129.879	0.23057	0.319592		971.271	561.064				F0	563.293
6	611.939	74.6337	48.6457	0.0863596	0.119703		972.226	561.444				Fmax	969.681
7	583.425	64.1712	20.1317	0.0357394	0.0495382		969.222	561.488
8	575.299	60.3165	12.0056	0.0213133	0.0295423		970.756	562.047
9	668.293	88.5171	105	0.186405	0.258374		970.553	562.37
10	624.627	79.9179	61.334	0.108885	0.150925		969.518	562.486
11	589.518	66.9809	26.2246	0.0465558	0.0645308		966.909	563.088
12	582.791	65.2278	19.4978	0.0346139	0.0479781		969.25	563.116
13	578.661	63.3566	15.3682	0.0272827	0.0378164		968.426	563.164
14	577.453	62.2027	14.1598	0.0251375	0.0348429		969.018	563.278
15	581.819	63.1953	18.5258	0.0328884	0.0455864		970.168	563.648
16	642.823	87.1218	79.5302	0.141188	0.1957		967.554	563.699
17	596.378	71.0528	33.0853	0.0587356	0.081413			563.987
18	584.647	66.3854	21.3542	0.0379095	0.0525462			564.074
19	581.485	65.3208	18.1922	0.0322961	0.0447654			564.096
20	577.68	63.8371	14.3874	0.0255417	0.0354032			564.866
21	577.377	63.0328	14.0836	0.0250022	0.0346554			565.131
22	575.243	63.2189	11.9505	0.0212154	0.0294065			565.464
23	574.714	62.8133	11.4207	0.0202749	0.0281029			565.669
24	572.082	62.3033	8.78935	0.0156035	0.021628			565.769
25	572.095	61.322	8.80161	0.0156253	0.0216581			565.777
26	570.723	60.5106	7.43033	0.0131909	0.0182838			565.839
27	570.345	60.1825	7.05205	0.0125193	0.017353			565.886
28	568.871	61.0442	5.57832	0.00990306	0.0137266
29	566.78	59.7767	3.48725	0.00619083	0.00858108
30	706.516	108.061	143.223	0.25426	0.352428
31	612.477	78.3205	49.1843	0.0873156	0.121028
32	623.729	81.5478	60.4365	0.107291	0.148716
33	588.595	68.9395	25.3016	0.0449173	0.0622597
34	580.194	65.4512	16.9006	0.0300032	0.0415872
35	576.763	64.4652	13.4697	0.0239125	0.033145
36	575.526	64.1161	12.2333	0.0217175	0.0301025
37	573.961	64.7773	10.6685	0.0189395	0.026252
38	572.221	63.6602	8.92771	0.0158491	0.0219684
39	571.723	62.1861	8.43033	0.0149662	0.0207445
40	569.977	61.5294	6.68427	0.0118664	0.016448
41	569.061	61.8394	5.76834	0.0102404	0.0141942
42	568.438	61.8199	5.14487	0.00913357	0.01266
43	567.252	61.6238	3.95923	0.00702873	0.00974249
44	566.102	60.852	2.80949	0.00498762	0.00691332
45	565.669	61.345	2.37604	0.00421813	0.00584673
46	565.886	61.7375	2.5932	0.00460365	0.0063811
47	705.061	111.211	141.768	0.251678	0.348849
48	611.085	79.0471	47.792	0.0848439	0.117602
49	584.858	69.169	21.5652	0.0382841	0.0530654
50	577.343	66.3461	14.0503	0.0249432	0.0345736
51	575.085	65.6148	11.792	0.020934	0.0290165
52	632.945	89.763	69.6519	0.123651	0.171392
53	593.008	72.9441	29.7149	0.0527522	0.0731195
54	657.78	93.6077	94.4873	0.167741	0.232505
55	600.587	76.5459	37.2937	0.0662066	0.0917687
56	605.716	76.2962	42.4233	0.0753131	0.104391
57	621.2	85.3532	57.9067	0.1028	0.142491
58	593.821	74.7165	30.5284	0.0541963	0.0751213
59	587.425	72.1496	24.1317	0.0428405	0.059381
60	584.302	71.7352	21.0091	0.037297	0.0516972
61	581.327	68.8475	18.0345	0.0320163	0.0443776
62	579.992	68.4967	16.6992	0.0296456	0.0410916
63	578.62	67.5458	15.327	0.0272096	0.0377152
64	576	67.3906	12.707	0.0225585	0.0312682
65	575.131	66.6665	11.8384	0.0210164	0.0291307
66	572.165	65.7316	8.87254	0.0157512	0.0218327
67	572.046	65.6137	8.75345	0.0155398	0.0215396
68	570.886	63.9651	7.5932	0.01348	0.0186846
69	570.513	64.2701	7.22017	0.0128178	0.0177667
70	569.484	64.2889	6.19128	0.0109912	0.0152349
71	568.364	62.9061	5.07131	0.00900298	0.012479
72	567.236	62.6747	3.94347	0.00700075	0.0097037
73	567.552	62.4723	4.2587	0.00756037	0.0104794
74	566.228	62.6775	2.93471	0.00520992	0.00722145
75	564.866	62.2078	1.57306	0.00279262	0.00387084
76	564.074	61.4021	0.780604	0.00138579	0.00192083
77	565.131	62.5193	1.83839	0.00326365	0.00452373
78	563.164	61.9013	-0.129206	-0.000229377	-0.000317938
79	563.278	60.8353	-0.0153763	-2.72972e-05	-3.78364e-05
80	562.37	60.7037	-0.923426	-0.00163934	-0.00227227
81	562.486	61.8695	-0.806966	-0.00143259	-0.0019857
82	561.488	60.4441	-1.80522	-0.00320476	-0.0044421
83	560.809	59.6398	-2.48385	-0.00440951	-0.006112
84	561.064	59.9271	-2.22904	-0.00395715	-0.00548499
85	561.444	60.6822	-1.849	-0.00328248	-0.00454982
86	560.642	60.2568	-2.6511	-0.00470643	-0.00652355
87	559.925	60.0969	-3.36827	-0.0059796	-0.00828829
88	560.086	59.9322	-3.20715	-0.00569357	-0.00789182
89	640.343	84.3365	77.0503	0.136785	0.189598
90	727.725	126.222	164.432	0.291912	0.404618
91	633.889	92.8991	70.5958	0.125327	0.173715
92	675.884	109.54	112.591	0.199879	0.277052
93	684.741	115.087	121.448	0.215603	0.298847
94	624.84	91.2839	61.5468	0.109262	0.151448
95	609.357	84.4745	46.0643	0.0817768	0.11335
96	601.856	80.8383	38.5634	0.0684607	0.094893
97	597.253	78.2881	33.9601	0.0602885	0.0835656
98	592.699	75.465	29.4058	0.0522034	0.0723589
99	588.229	74.7768	24.9356	0.0442675	0.061359
100	586.605	73.462	23.3121	0.0413854	0.0573641
101	582.661	70.3649	19.3682	0.0343838	0.0476592
102	581.846	70.9745	18.5529	0.0329365	0.0456532
103	580.322	71.2302	17.0293	0.0302317	0.041904
104	578.913	69.107	15.6204	0.0277304	0.038437
105	576.701	68.8569	13.4076	0.0238021	0.032992
106	575.605	67.6219	12.3121	0.0218574	0.0302964
107	574.753	67.2862	11.4601	0.0203448	0.0281999
108	572.723	67.4795	9.43033	0.0167414	0.0232052
109	571.521	65.0515	8.22806	0.0146071	0.0202468
110	571.786	65.9313	8.49338	0.0150781	0.0208997
111	570.728	65.485	7.43471	0.0131987	0.0182946
112	568.685	64.3794	5.3918	0.00957194	0.0132676
113	567.835	63.8062	4.54242	0.00806405	0.0111775
114	567.742	63.7572	4.44872	0.00789771	0.010947
115	566.527	62.6849	3.23419	0.00574158	0.00795838
116	566.712	62.6407	3.41895	0.00606958	0.00841302
117	566.84	63.3076	3.54679	0.00629653	0.00872759
118	565.777	62.7565	2.48375	0.00440935	0.00611177
119	565.769	62.9103	2.47587	0.00439536	0.00609238
120	563.699	62.3904	0.405814	0.000720431	0.000998586
121	565.898	63.4673	2.60546	0.00462542	0.00641126
122	563.987	62.6926	0.693914	0.00123189	0.00170751
123	564.096	61.2146	0.803364	0.00142619	0.00197684
124	562.047	60.9374	-1.24567	-0.0022114	-0.00306521
125	563.088	61.3658	-0.205386	-0.000364617	-0.000505394
126	563.648	62.347	0.355034	0.000630283	0.000873631
127	563.116	61.6988	-0.176496	-0.000313329	-0.000434304
128	703.285	115.569	139.993	0.248525	0.34448
129	677.522	112.014	114.229	0.202788	0.281083
130	614.444	86.5885	51.151	0.0908071	0.125867
131	669.782	111.721	106.489	0.189047	0.262037
132	620.849	90.3303	57.5564	0.102179	0.141629
133	609.759	84.4544	46.4662	0.0824904	0.114339
134	601.24	80.2958	37.947	0.0673663	0.0933761
135	593.639	75.9517	30.3463	0.053873	0.0746731
136	590.919	76.2058	27.6256	0.049043	0.0679783
137	751.757	140.942	188.464	0.334575	0.463752
138	782.919	159.621	219.626	0.389897	0.540435
139	825.381	186.425	262.088	0.465278	0.64492
140	764.534	163.926	201.241	0.357258	0.495194
141	696.907	131.751	133.614	0.237202	0.328784
142	667.187	114.687	103.894	0.18444	0.255651
143	647.932	104.779	84.6387	0.150257	0.208271
144	632.448	97.1199	69.1554	0.12277	0.170171
145	621.621	92.1348	58.3279	0.103548	0.143527
146	612.114	87.813	48.8209	0.0866705	0.120134
147	606.587	83.4032	43.2937	0.0768583	0.106533
148	601.717	79.675	38.4242	0.0682135	0.0945504
149	596.745	77.9871	33.4522	0.0593869	0.0823159
150	593.476	76.1851	30.1834	0.0535838	0.0742723
151	590.68	74.6764	27.3866	0.0486187	0.0673901
152	586.667	73.4466	23.3743	0.0414958	0.0575171
153	583.22	71.8964	19.9268	0.0353756	0.049034
154	581.593	71.6887	18.2999	0.0324873	0.0450305
155	580.178	69.7417	16.8848	0.0299752	0.0415484
156	578.953	68.2293	15.6598	0.0278004	0.038534
157	576.504	68.3719	13.2105	0.0234524	0.0325072
158	576.397	68.1192	13.1037	0.0232627	0.0322443
159	576.24	68.7303	12.947	0.0229844	0.0318586
160	574.408	66.0328	11.1151	0.0197324	0.0273509
161	573.039	66.4018	9.74644	0.0173026	0.0239831
162	572.635	65.8637	9.34189	0.0165844	0.0229876
163	573.081	66.025	9.78848	0.0173773	0.0240865
164	570.879	65.0605	7.5862	0.0134676	0.0186674
165	569.997	64.1453	6.70441	0.0119022	0.0164975
166	569.468	64.2557	6.17464	0.0109617	0.0151939
167	731.984	129.125	168.691	0.299473	0.415099
168	764.151	148.717	200.859	0.356579	0.494253
169	799.069	168.986	235.776	0.418568	0.580175
170	810.332	180.913	247.039	0.438562	0.607889
171	818.937	187.61	255.644	0.453838	0.629063
172	820.795	186.563	257.502	0.457137	0.633635
173	830.948	190.863	267.655	0.475162	0.65862
174	832.548	193.517	269.255	0.478002	0.662556
175	837.63	195.649	274.337	0.487023	0.67506
176	844.801	198.796	281.508	0.499755	0.692707
177	849.554	201.269	286.261	0.508193	0.704403
178	854.808	203.396	291.515	0.51752	0.717332
179	858.341	204.288	295.048	0.523791	0.726024
180	863.213	209.312	299.92	0.53244	0.738013
181	868.313	209.864	305.02	0.541494	0.750562
182	875.433	215.066	312.14	0.554135	0.768084
183	878.007	217.227	314.714	0.558704	0.774417
184	881.602	218.54	318.309	0.565085	0.783262
185	885.563	221.506	322.27	0.572118	0.79301
186	888.801	220.897	325.508	0.577867	0.800978
187	890.918	223.547	327.625	0.581624	0.806186
188	894.068	224.503	330.775	0.587217	0.813939
189	896.602	225.5	333.309	0.591716	0.820175
190	901.462	230.099	338.169	0.600344	0.832133
191	904.178	230.516	340.885	0.605164	0.838815
192	905.921	234.252	342.628	0.608259	0.843105
193	911.4	235.493	348.107	0.617986	0.856587
194	910.133	235.288	346.84	0.615737	0.853469
195	910.264	235.534	346.971	0.615968	0.853791
196	909.49	237.524	346.197	0.614596	0.851888
197	876.247	223.404	312.954	0.555579	0.770086
198	823.877	198.608	260.584	0.462609	0.64122
199	821.003	195.774	257.71	0.457506	0.634146
200	809.929	189.439	246.636	0.437847	0.606897
201	759.35	166.197	196.057	0.348056	0.482438
202	777.394	170.084	214.101	0.380088	0.526839
203	732.754	151.611	169.461	0.30084	0.416993
204	702.405	137.193	139.112	0.246961	0.342312
205	681.435	125.21	118.142	0.209735	0.290713
206	665.375	118.008	102.082	0.181223	0.251193
207	653.046	109.274	89.7526	0.159336	0.220854
208	641.905	104.803	78.6125	0.139559	0.193442
209	634.773	101.712	71.4802	0.126897	0.175891
210	625.447	95.5261	62.1536	0.11034	0.152941
211	620.736	93.5234	57.4426	0.101976	0.141349
212	614.646	89.0573	51.3533	0.0911662	0.126365
213	610.324	87.4248	47.031	0.083493	0.115729
214	606.539	85.6078	43.2464	0.0767743	0.106417
215	603.717	83.1168	40.4242	0.0717641	0.0994718
216	598.772	80.2973	35.4794	0.0629857	0.0873041
217	596.928	79.4737	33.6352	0.0597118	0.0827662
218	593.117	78.0747	29.8244	0.0529465	0.0733889
219	589.865	75.9065	26.5722	0.047173	0.0653862
220	589.464	74.1319	26.1711	0.046461	0.0643993
221	586.24	73.8514	22.947	0.0407372	0.0564656
222	584.236	71.5944	20.9435	0.0371804	0.0515356
223	583.404	72.5591	20.1107	0.0357021	0.0494865
224	581.649	71.1761	18.3559	0.0325868	0.0451684
225	581.766	72.1192	18.4732	0.0327951	0.0454571
226	578.867	69.8687	15.5739	0.027648	0.0383228
227	579.475	70.7215	16.1817	0.0287269	0.0398182
228	673.311	109.949	110.018	0.195312	0.270721
229	643.244	95.3483	79.9514	0.141936	0.196736
230	611.071	84.4593	47.778	0.0848191	0.117567
231	597.778	80.8485	34.4855	0.0612213	0.0848585
232	594.327	79.0737	31.0337	0.0550933	0.0763645
233	589.743	75.8185	26.4496	0.0469553	0.0650845
234	588.598	75.7536	25.3051	0.0449235	0.0622683
235	584.664	74.9176	21.3708	0.037939	0.0525871
236	582.802	73.1799	19.5091	0.0346341	0.0480061
237	581.548	72.6401	18.2552	0.032408	0.0449206
238	578.804	71.4715	15.5109	0.0275361	0.0381677
239	577.771	70.5918	14.4785	0.0257033	0.0356272
240	577.726	72.0162	14.433	0.0256225	0.0355152
241	577.578	70.0871	14.285	0.0253598	0.035151
242	575.481	70.2382	12.1878	0.0216367	0.0299905
243	573.699	69.1982	10.4058	0.0184732	0.0256056
244	572.69	68.5679	9.39706	0.0166824	0.0231234
245	573.424	68.9257	10.1309	0.0179851	0.024929
246	572.307	67.9735	9.0144	0.016003	0.0221817
247	571.162	66.4674	7.86904	0.0139697	0.0193634
248	569.545	68.0375	6.2517	0.0110985	0.0153836
249	569.941	65.9336	6.64837	0.0118027	0.0163597
250	568.573	66.7818	5.27972	0.00937296	0.0129918
251	568.308	67.5472	5.01527	0.00890349	0.0123411
252	568.305	67.8169	5.01177	0.00889728	0.0123325
253	594.805	73.3483	31.5118	0.0559421	0.077541
254	612.201	84.9784	48.9084	0.0868259	0.120349
255	586.694	75.5529	23.4006	0.0415424	0.0575818
256	580.756	73.1919	17.4627	0.0310012	0.0429705
257	578.494	71.8178	15.2009	0.0269858	0.0374049
258	575.622	70.5495	12.3288	0.0218869	0.0303374
259	574.544	69.7747	11.2508	0.0199733	0.0276849
260	573.857	67.2261	10.5643	0.0187546	0.0259956
261	571.646	68.236	8.35327	0.0148294	0.0205549
262	571.778	68.7582	8.48462	0.0150625	0.0208781
263	570.879	67.9073	7.5862	0.0134676	0.0186674
264	567.996	67.7087	4.70266	0.00834852	0.0115718
265	567.95	66.3354	4.65713	0.00826769	0.0114598
266	567.115	66.4331	3.82175	0.00678466	0.00940419
267	675.147	106.924	111.854	0.198572	0.275239
268	638.787	97.5776	75.4943	0.134023	0.185769
269	603.876	84.3243	40.5827	0.0720455	0.0998618
270	594.389	78.9102	31.0958	0.0552037	0.0765175
271	588.535	77.8495	25.2421	0.0448116	0.0621132
272	584.396	76.2768	21.1028	0.0374634	0.0519278

## Sheet: 007
Data Point	Mean	StDEV	F-F0	F/F0 - 1	%		Ionomycin	Lowest 10%
1	602.947	57.6619	35.6988	0.0629333	0.0716895		1064.55	563.928				NanoSIMS Average Counts
2	603.493	58.0722	36.2449	0.063896	0.0727862		1068.36	565.418					Mean	StDev
3	603.272	56.7839	36.0236	0.0635058	0.0723417		1065.28	565.447				40Ca	4.79455	9.23578
4	602.827	56.3327	35.5783	0.0627208	0.0714474		1063.9	565.515
5	746.003	83.9081	178.755	0.315126	0.358971		1065.91	565.949				F0	567.248
6	663.761	71.3656	96.5124	0.170141	0.193814		1068.12	566.004				Fmax	1065.21
7	621.089	61.3009	53.8405	0.0949151	0.108121		1065.05	566.062
8	608.177	57.6134	40.9287	0.0721531	0.0821921		1066.92	566.274
9	733.731	82.9751	166.482	0.293491	0.334325		1064.94	566.306
10	672.293	73.0704	105.045	0.185183	0.210948		1065.29	566.5
11	625.08	62.6555	57.8312	0.10195	0.116135		1064.36	566.629
12	608.43	58.0298	41.181	0.0725979	0.0826988		1064.09	566.943
13	604.277	56.8563	37.0282	0.0652769	0.0743591		1063.41	567.005
14	602.212	56.5997	34.9636	0.0616373	0.0702131		1064.62	567.032
15	613.546	57.6752	46.2976	0.0816179	0.0929738		1065.19	567.535
16	691.288	77.3932	124.039	0.218669	0.249093		1063.42	567.617
17	626.958	62.505	59.71	0.105263	0.119908			567.623
18	608.31	57.635	41.0618	0.0723877	0.0824593			567.679
19	602.044	55.1642	34.7957	0.0613411	0.0698758			567.847
20	601.262	55.3824	34.0131	0.0599615	0.0683042			568.231
21	599.281	55.2463	32.0328	0.0564705	0.0643275			568.872
22	599.014	55.5168	31.766	0.0560002	0.0637917			568.965
23	597.139	55.1838	29.8905	0.0526939	0.0600254			569.111
24	597.808	55.4036	30.5598	0.0538738	0.0613695			569.176
25	596.522	54.4765	29.2739	0.0516069	0.0587872			569.236
26	595.215	55.8746	27.9669	0.0493028	0.0561625			569.384
27	594.35	54.8636	27.102	0.047778	0.0544255			569.42
28	594.32	55.6273	27.0717	0.0477246	0.0543647
29	593.877	54.5969	26.629	0.0469441	0.0534757
30	765.214	88.785	197.966	0.348993	0.39755
31	657.397	69.8145	90.1481	0.158922	0.181033
32	677.653	72.6795	110.404	0.194631	0.221711
33	617.246	59.5555	49.9972	0.0881399	0.100403
34	600.713	54.8759	33.4643	0.0589941	0.0672022
35	595.403	55.2914	28.1547	0.0496338	0.0565396
36	593.541	55.6349	26.2924	0.0463507	0.0527997
37	592.416	54.3975	25.1679	0.0443683	0.0505415
38	592.543	54.2816	25.2943	0.0445913	0.0507955
39	591.873	54.9576	24.6244	0.0434102	0.0494501
40	591.283	53.5322	24.0341	0.0423697	0.0482648
41	590.612	52.8545	23.3635	0.0411874	0.046918
42	588.553	53.0537	21.3049	0.0375583	0.042784
43	589.001	53.6782	21.7522	0.0383468	0.0436822
44	588.567	53.0904	21.3187	0.0375827	0.0428117
45	587.719	52.8557	20.4709	0.0360881	0.0411092
46	587.242	53.0356	19.9933	0.0352461	0.0401501
47	780.419	93.9604	213.17	0.375797	0.428084
48	657.281	69.2488	90.0328	0.158718	0.180802
49	608.07	58.3254	40.822	0.071965	0.0819778
50	595.033	53.6955	27.7845	0.0489811	0.0557961
51	591.707	53.2415	24.4584	0.0431176	0.0491167
52	659.321	69.2031	92.073	0.162315	0.184899
53	606.751	57.4037	39.5025	0.0696388	0.079328
54	686.827	71.1368	119.578	0.210804	0.240134
55	616.208	58.3049	48.9597	0.0863108	0.0983197
56	626.007	58.5432	58.7581	0.103584	0.117997
57	638.301	64.7498	71.0526	0.125258	0.142686
58	601.906	56.4593	34.6573	0.0610973	0.069598
59	593.389	54.7014	26.1402	0.0460824	0.0524941
60	590.515	54.5464	23.2667	0.0410167	0.0467236
61	588.599	53.9535	21.3503	0.0376384	0.0428752
62	589.014	53.6981	21.7654	0.0383701	0.0437087
63	587.231	52.8033	19.9828	0.0352275	0.0401289
64	586.434	53.1399	19.1856	0.0338223	0.0385281
65	586.955	54.2449	19.7061	0.0347398	0.0395733
66	585.017	52.4962	17.7687	0.0313243	0.0356826
67	585.273	53.5716	18.0249	0.031776	0.0361972
68	584.8	52.2073	17.5519	0.0309422	0.0352474
69	584.648	53.4108	17.3991	0.0306728	0.0349404
70	584.18	52.4922	16.9314	0.0298482	0.0340012
71	583.845	51.2255	16.5961	0.0292571	0.0333278
72	581.655	51.8661	14.4063	0.0253969	0.0289305
73	582.73	52.0575	15.4814	0.0272922	0.0310894
74	583.346	53.4247	16.0974	0.028378	0.0323264
75	582.166	52.1492	14.9175	0.0262981	0.029957
76	580.482	51.1643	13.2337	0.0233297	0.0265757
77	582.14	51.6812	14.8918	0.0262528	0.0299054
78	580.745	52.2086	13.4966	0.0237931	0.0271035
79	580.439	52.0557	13.1909	0.0232542	0.0264897
80	581.314	52.0889	14.0651	0.0247953	0.0282452
81	580.323	51.5211	13.075	0.0230498	0.0262568
82	580.518	51.1848	13.27	0.0233936	0.0266484
83	580.158	51.6215	12.9096	0.0227583	0.0259248
84	578.879	50.9616	11.631	0.0205042	0.023357
85	578.749	50.8426	11.5005	0.0202742	0.0230951
86	578.547	51.3524	11.2983	0.0199177	0.022689
87	578.433	51.06	11.1843	0.0197168	0.0224601
88	578.756	50.9904	11.5071	0.0202859	0.0231083
89	686.082	69.4836	118.834	0.209492	0.238639
90	837.483	115.212	270.234	0.476395	0.542678
91	676.079	76.2632	108.831	0.191857	0.218551
92	717.007	82.8677	149.758	0.264008	0.300741
93	715.855	84.3825	148.607	0.261978	0.298428
94	625.757	62.3048	58.5084	0.103144	0.117495
95	603.878	58.2058	36.6297	0.0645743	0.0735588
96	596.723	55.6886	29.4748	0.0519611	0.0591907
97	593.79	55.4535	26.5414	0.0467897	0.0532998
98	592.868	57.0994	25.6191	0.0451638	0.0514477
99	589.153	54.5804	21.905	0.0386163	0.0439891
100	587.759	53.4229	20.5104	0.0361577	0.0411885
101	586.329	52.7963	19.0809	0.0336376	0.0383178
102	585.218	53.0273	17.9696	0.0316785	0.0360861
103	584.675	51.9676	17.4268	0.0307216	0.034996
104	583.395	51.9849	16.1461	0.0284639	0.0324243
105	581.429	52.3171	14.1804	0.0249985	0.0284767
106	580.641	52.452	13.3925	0.0236096	0.0268945
107	579.41	50.9962	12.1619	0.0214402	0.0244233
108	579.117	51.4231	11.8681	0.0209223	0.0238333
109	576.982	50.165	9.73308	0.0171584	0.0195457
110	577.97	51.0563	10.7212	0.0189004	0.0215301
111	577.379	49.5301	10.1303	0.0178587	0.0203435
112	576.424	50.7535	9.17577	0.0161759	0.0184265
113	576.288	50.641	9.03941	0.0159355	0.0181527
114	575.236	49.1349	7.98737	0.0140809	0.01604
115	574.758	48.935	7.50911	0.0132378	0.0150796
116	573.835	48.8691	6.58618	0.0116107	0.0132262
117	573.595	49.4123	6.34639	0.011188	0.0127447
118	573.509	50.1415	6.26009	0.0110359	0.0125714
119	574.694	48.9665	7.44521	0.0131251	0.0149513
120	573.95	49.4177	6.70146	0.011814	0.0134577
121	573.016	50.4794	5.768	0.0101684	0.0115831
122	572.565	48.5249	5.31675	0.00937287	0.010677
123	571.632	49.1022	4.38328	0.00772726	0.00880239
124	571.735	48.7581	4.48605	0.00790843	0.00900877
125	571.418	49.2494	4.16984	0.00735099	0.00837376
126	571.865	48.2675	4.61648	0.00813837	0.00927069
127	572.461	49.512	5.21266	0.00918937	0.0104679
128	773.713	94.7556	206.465	0.363976	0.414618
129	728.28	88.1452	161.031	0.283882	0.32338
130	620.75	61.169	53.5012	0.094317	0.10744
131	677.717	74.3179	110.468	0.194744	0.22184
132	612.015	59.6345	44.7667	0.078919	0.0898994
133	600.453	55.2969	33.2048	0.0585365	0.066681
134	590.611	54.544	23.3629	0.0411863	0.0469167
135	586.989	53.4899	19.7403	0.0348001	0.039642
136	583.609	53.5453	16.3602	0.0288414	0.0328542
137	708.048	71.5427	140.8	0.248215	0.28275
138	719.179	75.3922	151.93	0.267837	0.305102
139	743.951	82.9191	176.702	0.311507	0.354849
140	703.853	78.7874	136.605	0.24082	0.274326
141	626.458	62.3737	59.21	0.104381	0.118904
142	603.747	56.8001	36.4986	0.0643432	0.0732955
143	595.413	54.7365	28.1646	0.0496512	0.0565594
144	589.242	54.5825	21.9933	0.0387719	0.0441664
145	587.314	53.654	20.0658	0.0353738	0.0402956
146	582.312	53.0196	15.0638	0.0265559	0.0302507
147	580.049	50.9083	12.8003	0.0225656	0.0257052
148	577.488	51.0261	10.2397	0.0180515	0.020563
149	576.193	49.1052	8.94455	0.0157683	0.0179622
150	573.86	49.6262	6.61187	0.011656	0.0132778
151	571.984	49.6013	4.73506	0.00834741	0.00950882
152	571.492	49.7056	4.24362	0.00748105	0.00852193
153	570.331	50.3505	3.08289	0.00543481	0.00619098
154	570.73	48.3017	3.48144	0.00613741	0.00699133
155	569.42	48.2051	2.17116	0.00382752	0.00436006
156	568.872	48.6118	1.62373	0.00286246	0.00326073
157	567.623	48.3268	0.374715	0.000660584	0.000752494
158	567.005	48.2191	-0.243865	-0.000429908	-0.000489723
159	566.004	48.9168	-1.24452	-0.00219397	-0.00249922
160	566.274	47.3668	-0.974435	-0.00171783	-0.00195684
161	567.032	47.7778	-0.216855	-0.000382292	-0.000435483
162	565.515	47.1697	-1.73332	-0.00305567	-0.00348082
163	565.949	47.4153	-1.29919	-0.00229035	-0.00260901
164	563.928	47.2105	-3.32028	-0.00585332	-0.00666772
165	565.418	48.0489	-1.83082	-0.00322755	-0.00367662
166	565.447	47.5611	-1.80117	-0.00317528	-0.00361708
167	710.815	71.7044	143.566	0.253093	0.288307
168	731.875	79.6237	164.626	0.290219	0.330599
169	753.439	87.2322	186.19	0.328234	0.373903
170	761.482	90.215	194.234	0.342414	0.390055
171	769.848	94.5573	202.599	0.357162	0.406855
172	783.555	98.4014	216.307	0.381326	0.434382
173	800.268	102.593	233.02	0.410789	0.467944
174	811.802	107.954	244.554	0.431123	0.491107
175	828.748	112.154	261.5	0.460997	0.525138
176	841.353	117.394	274.105	0.483218	0.55045
177	856.428	122.482	289.18	0.509794	0.580724
178	864.524	122.424	297.276	0.524066	0.596982
179	866.907	124.054	299.659	0.528267	0.601767
180	866.44	124.653	299.192	0.527444	0.600829
181	870.76	126.306	303.511	0.535058	0.609504
182	877.233	126.52	309.984	0.54647	0.622502
183	884.385	129.32	317.137	0.559079	0.636867
184	895.815	132.674	328.566	0.579228	0.659819
185	902.949	135.605	335.7	0.591804	0.674145
186	913.337	138.822	346.088	0.610117	0.695006
187	918.9	140.339	351.651	0.619925	0.706178
188	916.089	141.7	348.84	0.614969	0.700533
189	920.943	141.695	353.695	0.623527	0.710281
190	927.986	144.494	360.738	0.635943	0.724425
191	928.101	145.374	360.853	0.636146	0.724656
192	926.54	145.025	359.291	0.633393	0.72152
193	931.972	146.973	364.724	0.64297	0.73243
194	934.757	148.354	367.508	0.647879	0.738022
195	932.021	149.122	364.773	0.643056	0.732527
196	929.433	145.02	362.185	0.638494	0.727331
197	877.191	135.734	309.943	0.546396	0.622419
198	815.638	121.757	248.389	0.437884	0.498809
199	806.33	116.392	239.082	0.421476	0.480118
200	778.366	103.46	211.118	0.372179	0.423962
201	742.962	99.4079	175.713	0.309764	0.352863
202	754.962	96.4501	187.714	0.33092	0.376963
203	711.595	87.3555	144.346	0.254468	0.289873
204	679.257	80.5322	112.008	0.197459	0.224933
205	656.074	74.7004	88.826	0.156591	0.178378
206	640.143	69.3197	72.8945	0.128505	0.146385
207	629.735	66.4441	62.4867	0.110158	0.125484
208	622.576	64.4835	55.3279	0.0975374	0.111108
209	617.348	62.4447	50.1	0.0883211	0.10061
210	612.569	61.9564	45.32	0.0798945	0.0910106
211	608.63	59.8355	41.3813	0.0729509	0.0831009
212	604.754	58.2	37.5051	0.0661177	0.0753169
213	600.581	56.7377	33.3326	0.0587618	0.0669376
214	598.193	55.988	30.9445	0.054552	0.0621421
215	595.739	54.338	28.4907	0.0502261	0.0572142
216	591.922	53.9757	24.6731	0.0434962	0.049548
217	590.287	54.2779	23.0387	0.0406149	0.0462658
218	587.105	53.077	19.8569	0.0350057	0.0398762
219	585.285	53.1883	18.0368	0.0317969	0.036221
220	582.069	51.571	14.8207	0.0261273	0.0297626
221	581.462	50.5318	14.214	0.0250578	0.0285442
222	580.33	49.9504	13.0816	0.0230614	0.0262701
223	580.837	51.1067	13.5888	0.0239557	0.0272887
224	578.462	49.4882	11.214	0.0197691	0.0225196
225	576.731	50.4469	9.48276	0.0167171	0.019043
226	576.908	49.6859	9.65996	0.0170295	0.0193989
227	575.094	48.965	7.84573	0.0138312	0.0157556
228	707.403	75.9856	140.155	0.247078	0.281455
229	654.09	62.7359	86.8418	0.153093	0.174394
230	605.206	54.2083	37.9577	0.0669155	0.0762258
231	587.154	51.6394	19.9057	0.0350916	0.0399741
232	581.412	49.8618	14.1633	0.0249683	0.0284423
233	578.804	49.0156	11.5559	0.0203718	0.0232062
234	578.042	50.2302	10.7937	0.0190281	0.0216756
235	576.054	48.4242	8.80555	0.0155233	0.0176831
236	574.393	48.0727	7.14415	0.0125944	0.0143467
237	573.53	47.9999	6.28183	0.0110742	0.012615
238	573.262	47.9298	6.01306	0.0106004	0.0120753
239	572.215	48.3463	4.96629	0.00875504	0.00997317
240	572.025	47.859	4.77656	0.00842057	0.00959216
241	571.323	47.2812	4.07432	0.00718259	0.00818194
242	570.53	46.8491	3.28117	0.00578435	0.00658916
243	569.68	47.2255	2.43137	0.00428624	0.00488261
244	569.667	47.4291	2.41886	0.00426419	0.00485749
245	569.236	46.5344	1.98803	0.00350468	0.0039923
246	569.176	46.8939	1.92742	0.00339783	0.00387059
247	568.965	45.4964	1.71662	0.00302621	0.00344726
248	567.847	46.8003	0.598695	0.00105544	0.00120229
249	566.629	45.074	-0.619355	-0.00109186	-0.00124377
250	567.535	46.221	0.286435	0.000504955	0.000575212
251	566.062	45.2619	-1.18655	-0.00209177	-0.00238281
252	566.5	46.2126	-0.748475	-0.00131948	-0.00150307
253	606.206	50.2177	38.9571	0.0686772	0.0782326
254	623.139	56.105	55.8905	0.0985292	0.112238
255	582.144	48.1898	14.8958	0.0262597	0.0299134
256	574.523	47.5341	7.27459	0.0128243	0.0146086
257	572.152	46.2131	4.90305	0.00864356	0.00984618
258	569.928	47.3371	2.67907	0.00472291	0.00538003
259	569.384	46.2879	2.13559	0.00376481	0.00428863
260	570.369	46.3931	3.12044	0.005501	0.00626638
261	567.679	45.0265	0.430045	0.000758125	0.000863606
262	568.231	45.5647	0.982755	0.0017325	0.00197355
263	569.111	46.2996	1.86286	0.00328402	0.00374094
264	566.943	45.0524	-0.305785	-0.000539067	-0.00061407
265	567.617	45.6985	0.368785	0.00065013	0.000740585
266	566.306	44.7803	-0.942155	-0.00166092	-0.00189201
267	709.95	71.8085	142.701	0.251568	0.28657
268	638.044	61.1089	70.7957	0.124805	0.14217
269	588.138	49.3554	20.8899	0.0368267	0.0419505
270	579.604	48.4752	12.3556	0.0217816	0.0248122
271	576.126	48.4885	8.87801	0.015651	0.0178286
272	574.208	47.3583	6.9597	0.0122692	0.0139763

## Sheet: 008
Data Point	Mean	StDEV	F-F0	F/F0 - 1	%		Ionomycin	Lowest 10%
1	707.387	146.649	146.203	0.260525	0.598199		796.351	556.567				NanoSIMS Average Counts
2	665.596	128.542	104.412	0.186056	0.427208		798.491	556.73					Mean	StDev
3	649.291	121.837	88.1068	0.157002	0.360496		798.16	556.995				40Ca	0.9369	1.42947
4	638.646	116.319	77.4613	0.138032	0.316939		799.744	558.186
5	632.678	113.92	71.4936	0.127398	0.292522		799.795	558.389				F0	561.184
6	627.581	112.337	66.3969	0.118316	0.271668		803.15	558.468				Fmax	805.589
7	626.467	110.503	65.2826	0.11633	0.267109		803.036	559.174
8	625.316	110.089	64.1322	0.11428	0.262402		803.848	559.339
9	621.526	108.313	60.3422	0.107527	0.246895		804.439	559.404
10	619.657	108.451	58.4731	0.104196	0.239247		808.188	559.793
11	669.148	128.672	107.964	0.192387	0.441744		809.449	559.994
12	641.03	119.029	79.8461	0.142281	0.326697		809.379	560.275
13	628.6	112.373	67.4154	0.120131	0.275836		813.036	560.299
14	622.366	110.163	61.182	0.109023	0.250331		813.795	560.76
15	618.33	107.063	57.1459	0.101831	0.233817		812.885	561.871
16	617.996	105.336	56.8119	0.101236	0.232451		815.67	562.103
17	615.867	106.241	54.683	0.0974422	0.22374			562.129
18	616.45	105.939	55.266	0.0984811	0.226125			562.384
19	629.575	111.989	68.391	0.121869	0.279827			562.787
20	616.521	104.65	55.3373	0.0986081	0.226417			563.091
21	612.145	104.848	50.9604	0.0908086	0.208508			563.133
22	611.611	104.005	50.4272	0.0898585	0.206327			564.231
23	608.015	102.731	46.8305	0.0834494	0.191611			564.241
24	606.487	101.704	45.3031	0.0807277	0.185361			564.95
25	606.216	100.863	45.0316	0.080244	0.184251			565.237
26	604.907	98.6811	43.7231	0.0779121	0.178896			565.467
27	604.03	99.1393	42.8461	0.0763494	0.175308			565.976
28	602.717	98.9972	41.5326	0.0740089	0.169934
29	600.562	97.623	39.3773	0.0701683	0.161116
30	601.274	97.921	40.0902	0.0714386	0.164032
31	601.274	97.145	40.0902	0.0714386	0.164032
32	599.221	96.1709	38.0365	0.067779	0.15563
33	596.928	94.3842	35.7436	0.0636931	0.146248
34	598.261	96.002	37.0766	0.0660684	0.151702
35	597.161	94.724	35.977	0.064109	0.147203
36	593.662	94.8739	32.4779	0.0578739	0.132886
37	593.972	93.5583	32.7875	0.0584256	0.134153
38	592.062	93.1509	30.8783	0.0550235	0.126341
39	599.403	93.7851	38.2191	0.0681045	0.156377
40	675.543	133.732	114.359	0.203781	0.467908
41	629.519	110.214	68.3344	0.121768	0.279596
42	611.202	102.632	50.018	0.0891293	0.204653
43	602.406	97.7092	41.2221	0.0734555	0.168663
44	598.703	97.0058	37.5189	0.0668567	0.153512
45	595.158	94.1885	33.974	0.0605399	0.139007
46	594.308	94.0372	33.1234	0.0590242	0.135527
47	591.425	93.308	30.2406	0.0538872	0.123732
48	593.437	94.456	32.2523	0.0574719	0.131963
49	589.834	92.7439	28.6498	0.0510524	0.117223
50	599.257	92.9012	38.0727	0.0678434	0.155777
51	607.146	100.225	45.9623	0.0819024	0.188058
52	594.006	94.6308	32.8217	0.0584865	0.134293
53	590.798	93.0225	29.6137	0.05277	0.121167
54	588.418	92.0191	27.2338	0.0485292	0.111429
55	590.505	91.7409	29.3207	0.0522479	0.119968
56	671.438	129.416	110.254	0.196467	0.451114
57	622.079	107.659	60.8949	0.108511	0.249156
58	601.98	98.4621	40.7963	0.0726968	0.166921
59	596.816	96.38	35.6322	0.0634947	0.145792
60	592.367	94.0591	31.183	0.0555665	0.127588
61	620.73	100.063	59.5463	0.106108	0.243638
62	614.042	105.06	52.8578	0.0941898	0.216272
63	597.787	95.8011	36.6029	0.0652245	0.149764
64	591.85	93.68	30.6654	0.0546442	0.12547
65	587.897	92.5964	26.7133	0.0476016	0.1093
66	585.725	90.9745	24.5404	0.0437297	0.100409
67	620.229	100.879	59.0443	0.105214	0.241585
68	682.769	137.399	121.584	0.216657	0.497472
69	627.623	110.91	66.4389	0.118391	0.27184
70	606.331	102.178	45.1469	0.0804493	0.184722
71	598.254	95.9453	37.0697	0.0660563	0.151674
72	593.068	93.5234	31.8842	0.0568159	0.130457
73	589.498	93.5907	28.3139	0.0504538	0.115849
74	590.574	92.8509	29.39	0.0523715	0.120252
75	588.536	91.9503	27.352	0.0487397	0.111913
76	587.231	90.211	26.0473	0.0464148	0.106575
77	586.372	90.8249	25.1879	0.0448835	0.103058
78	588.481	91.178	27.2973	0.0486423	0.111689
79	586.907	91.2922	25.7231	0.0458371	0.105248
80	586.229	90.3356	25.0443	0.0446277	0.102471
81	585.196	90.9896	24.0121	0.0427883	0.0982475
82	583.081	90.4907	21.8969	0.0390191	0.0895928
83	582.593	88.5197	21.4086	0.038149	0.087595
84	600.354	96.9965	39.1693	0.0697977	0.160265
85	587.128	91.648	25.9438	0.0462304	0.106151
86	583.6	88.787	22.4154	0.0399431	0.0917146
87	580.812	88.3154	19.6273	0.0349749	0.0803069
88	580.385	87.2027	19.2006	0.0342144	0.0785608
89	579.934	87.7748	18.7494	0.0334105	0.0767147
90	578.401	86.4514	17.2172	0.0306801	0.0704455
91	578.409	86.1472	17.225	0.030694	0.0704775
92	578.155	87.6678	16.9711	0.0302416	0.0694386
93	578.085	86.444	16.9008	0.0301163	0.0691509
94	578.135	86.3409	16.9506	0.0302051	0.0693547
95	578.674	87.422	17.4897	0.0311656	0.0715603
96	578.762	86.585	17.5775	0.0313222	0.0719199
97	575.936	85.4377	14.7514	0.0262862	0.0603564
98	576.054	85.4761	14.8695	0.0264967	0.0608399
99	575.34	85.5593	14.1557	0.0252246	0.0579191
100	577.415	86.456	16.2309	0.0289225	0.0664099
101	576.575	84.9922	15.391	0.027426	0.0629736
102	576.637	85.5195	15.4525	0.0275356	0.0632253
103	577.351	85.096	16.1664	0.0288077	0.0661462
104	576.792	85.7367	15.6078	0.0278123	0.0638606
105	575.222	85.3277	14.0375	0.0250141	0.0574356
106	577.447	86.245	16.2631	0.02898	0.0665418
107	575.404	86.0603	14.2201	0.0253395	0.0581828
108	576.312	85.0165	15.1273	0.0269561	0.0618948
109	574.436	83.8255	13.2514	0.0236132	0.0542191
110	572.43	82.9577	11.2455	0.0200389	0.0460119
111	572.882	83.1861	11.6977	0.0208446	0.0478619
112	572.112	82.188	10.9281	0.0194733	0.0447133
113	572.909	83.3651	11.725	0.0208933	0.0479738
114	572.557	83.0909	11.3725	0.0202651	0.0465314
115	570.688	82.1204	9.50431	0.0169362	0.0388876
116	702.978	137.949	141.793	0.252668	0.580159
117	633.089	113.24	71.9047	0.12813	0.294204
118	597.153	95.4494	35.9691	0.0640951	0.147171
119	585.083	89.6989	23.8988	0.0425864	0.097784
120	579.234	87.1317	18.0502	0.0321645	0.0738539
121	577.641	86.1414	16.4564	0.0293245	0.0673329
122	575.361	83.7851	14.1772	0.0252629	0.058007
123	573.801	85.1411	12.6166	0.0224821	0.0516219
124	573.856	85.2232	12.6723	0.0225813	0.0518496
125	573.438	85.3388	12.2543	0.0218365	0.0501395
126	573.912	83.8835	12.7279	0.0226805	0.0520774
127	572.84	84.4014	11.6557	0.0207698	0.0476901
128	572.939	85.7447	11.7553	0.0209473	0.0480977
129	572.777	84.4599	11.5932	0.0206584	0.0474344
130	571.417	83.7795	10.2328	0.0182343	0.0418684
131	571.946	83.8208	10.7621	0.0191775	0.0440341
132	572.567	82.28	11.3832	0.0202843	0.0465753
133	573.929	83.2486	12.7445	0.0227101	0.0521453
134	570.184	82.4672	8.99942	0.0160365	0.0368218
135	571.179	83.8542	9.99454	0.0178097	0.0408935
136	573.014	83.6312	11.8295	0.0210795	0.0484013
137	728.141	154.995	166.956	0.297507	0.683116
138	719.921	152.884	158.737	0.28286	0.649484
139	718.896	155.039	157.712	0.281035	0.645293
140	673.128	134.805	111.944	0.199478	0.458027
141	629.715	115.075	68.5307	0.122118	0.280399
142	612.562	106.825	51.3783	0.0915534	0.210219
143	601.556	100.768	40.3715	0.0719398	0.165183
144	598.447	98.8829	37.2631	0.0664008	0.152465
145	594.393	97.4586	33.2084	0.0591756	0.135875
146	591.887	95.8916	30.7025	0.0547103	0.125622
147	591.09	95.2027	29.9057	0.0532903	0.122361
148	590.078	93.5676	28.8939	0.0514875	0.118222
149	590.159	93.8015	28.975	0.0516319	0.118554
150	587.141	92.3903	25.9564	0.046253	0.106203
151	587.114	93.9039	25.9301	0.046206	0.106095
152	585.747	91.4229	24.5629	0.0437698	0.100501
153	584.561	90.9842	23.3764	0.0416554	0.0956463
154	585.678	91.2726	24.4936	0.0436462	0.100217
155	581.708	89.4628	20.5238	0.0365724	0.0839749
156	582.062	89.4462	20.8783	0.0372041	0.0854254
157	581.836	89.4653	20.6518	0.0368003	0.0844984
158	581.895	90.0912	20.7104	0.0369047	0.0847381
159	579.487	87.5978	18.3031	0.0326152	0.0748887
160	580.084	89.3741	18.8998	0.0336784	0.0773301
161	579.869	88.8159	18.685	0.0332956	0.076451
162	624.443	103.922	63.2592	0.112724	0.25883
163	629.719	111.463	68.5346	0.122125	0.280415
164	595.621	96.4048	34.4369	0.0613647	0.140901
165	581.62	90.5033	20.4359	0.0364158	0.0836153
166	579.312	88.0473	18.1283	0.0323037	0.0741735
167	730.227	156.006	169.042	0.301224	0.691651
168	741.407	166.172	180.223	0.321148	0.737397
169	731.036	160.614	169.852	0.302667	0.694963
170	725.318	159.274	164.134	0.292478	0.671568
171	727.567	158.79	166.383	0.296486	0.68077
172	719.561	156.849	158.376	0.282218	0.64801
173	724.628	161.383	163.444	0.291248	0.668743
174	721.698	157.678	160.514	0.286027	0.656756
175	710.572	151.171	149.388	0.266202	0.611233
176	714.308	153.212	153.123	0.272858	0.626517
177	714.094	154.445	152.91	0.272477	0.625642
178	714.541	153.678	153.357	0.273274	0.627472
179	709.855	153.417	148.671	0.264924	0.608301
180	712.403	153.123	151.219	0.269464	0.618725
181	715.727	155.795	154.542	0.275386	0.632323
182	712.881	151.875	151.697	0.270315	0.620679
183	714.787	154.403	153.603	0.273712	0.628479
184	703.701	147.19	142.517	0.253958	0.58312
185	693.928	144.872	132.744	0.236542	0.543131
186	698.701	146.335	137.517	0.245048	0.562662
187	699.986	148.21	138.802	0.247338	0.56792
188	695.613	145.562	134.429	0.239545	0.550028
189	690.302	142.653	129.118	0.230081	0.528295
190	689.007	142.458	127.823	0.227773	0.522997
191	687.692	141.593	126.508	0.225431	0.517619
192	685.562	140.421	124.378	0.221635	0.508904
193	682.254	138.598	121.07	0.21574	0.495367
194	681.503	137.661	120.319	0.214402	0.492294
195	679.532	137.051	118.348	0.21089	0.484231
196	679.151	137.132	117.967	0.210211	0.482672
197	647.19	121.507	86.0063	0.153259	0.351902
198	618.572	109.512	57.3881	0.102263	0.234808
199	606.392	102.456	45.2074	0.0805572	0.18497
200	602.61	102.999	41.4262	0.0738192	0.169499
201	599.98	100.017	38.7963	0.0691329	0.158738
202	595.269	97.5581	34.0844	0.0607365	0.139459
203	595.417	97.1893	34.2328	0.061001	0.140066
204	593.297	97.6169	32.1127	0.0572231	0.131392
205	593.932	97.5974	32.7475	0.0583542	0.133989
206	591.467	94.4166	30.2826	0.053962	0.123904
207	588.806	93.8693	27.6215	0.04922	0.113016
208	588.155	92.0766	26.9711	0.048061	0.110354
209	587.873	92.3578	26.6889	0.0475581	0.1092
210	586.64	91.7918	25.4555	0.0453603	0.104153
211	586.476	91.1309	25.2914	0.0450679	0.103482
212	586.462	91.8152	25.2777	0.0450436	0.103426
213	584.904	90.5317	23.7201	0.042268	0.0970528
214	584.234	89.8591	23.0502	0.0410742	0.0943118
215	583.35	89.6893	22.1654	0.0394976	0.0906917
216	581.251	89.0533	20.0668	0.035758	0.082105
217	582.293	89.3785	21.1088	0.0376147	0.0863683
218	579.494	87.9967	18.31	0.0326274	0.0749167
219	580.147	87.7429	18.9633	0.0337916	0.0775898
220	579.932	88.6843	18.7475	0.033407	0.0767068
221	579.033	86.8726	17.849	0.031806	0.0730307
222	578.016	87.6898	16.8314	0.0299927	0.0688672
223	578.712	87.6507	17.5277	0.0312335	0.0717161
224	578.886	86.3777	17.7016	0.0315432	0.0724274
225	577.106	87.3116	15.9223	0.0283726	0.0651473
226	577.817	86.9811	16.6332	0.0296395	0.0680561
227	576.457	86.3093	15.2729	0.0272154	0.0624901
228	574.134	85.3166	12.9496	0.0230755	0.0529844
229	573.033	85.1129	11.849	0.0211143	0.0484812
230	575.028	85.0873	13.8441	0.0246695	0.0566444
231	573.454	83.1067	12.2699	0.0218643	0.0502034
232	572.113	83.5002	10.9291	0.0194751	0.0447173
233	571.068	83.3788	9.88419	0.0176131	0.0404419
234	571.754	83.8495	10.5697	0.0188347	0.0432469
235	571.06	82.4004	9.8754	0.0175974	0.040406
236	570.321	82.9727	9.13712	0.0162819	0.0373852
237	568.985	81.9959	7.80118	0.0139013	0.0319191
238	568.746	82.4313	7.56192	0.0134749	0.0309402
239	569.227	81.707	8.04239	0.0143311	0.0329061
240	568.751	81.1547	7.56681	0.0134836	0.0309602
241	567.747	82.0694	6.5629	0.0116947	0.0268526
242	569.258	81.4042	8.07364	0.0143868	0.0330339
243	569.383	82.4272	8.19864	0.0146095	0.0335454
244	566.501	80.5757	5.31681	0.00947426	0.0217541
245	565.976	79.992	4.79142	0.00853805	0.0196045
246	564.95	79.665	3.76603	0.00671086	0.015409
247	565.467	79.8272	4.28263	0.00763141	0.0175227
248	565.977	78.1974	4.79239	0.00853978	0.0196084
249	565.237	78.3313	4.05313	0.00722245	0.0165837
250	564.231	79.446	3.04728	0.00543008	0.0124682
251	564.241	78.6949	3.05704	0.00544747	0.0125081
252	562.787	78.8005	1.60294	0.00285635	0.00655854
253	563.133	77.5562	1.94864	0.00347237	0.007973
254	561.871	77.5244	0.686917	0.00122405	0.00281057
255	563.091	78.0558	1.90665	0.00339754	0.0078012
256	562.129	77.7156	0.944737	0.00168347	0.00386547
257	562.103	77.7243	0.918367	0.00163648	0.00375757
258	562.384	77.4969	1.19962	0.00213765	0.00490833
259	560.299	76.0133	-0.885343	-0.00157763	-0.00362245
260	560.76	77.1596	-0.424403	-0.000756264	-0.00173648
261	560.275	77.0582	-0.908783	-0.0016194	-0.00371836
262	559.793	75.8021	-1.3912	-0.00247905	-0.00569222
263	559.994	75.5711	-1.19003	-0.00212058	-0.00486912
264	558.468	75.3599	-2.7164	-0.00484048	-0.0111144
265	559.339	76.0522	-1.8453	-0.00328823	-0.00755021
266	559.174	74.7578	-2.01034	-0.00358232	-0.00822548
267	559.404	76.0094	-1.77987	-0.00317164	-0.0072825
268	556.73	75.5463	-4.4537	-0.00793626	-0.0182227
269	558.186	75.8901	-2.99862	-0.00534339	-0.0122691
270	558.389	75.3044	-2.7955	-0.00498144	-0.011438
271	556.995	74.5966	-4.18905	-0.00746467	-0.0171398
272	556.567	75.0207	-4.61679	-0.00822688	-0.01889

## Sheet: 009
Data Point	Mean	StDEV	F-F0	F/F0 - 1	%		Ionomycin	Lowest 10%
1	590.949	86.4084	72.8913	0.140701	0.309228		750.014	516.534				NanoSIMS Average Counts
2	536.509	61.0885	18.451	0.0356157	0.078275		750.751	516.819					Mean	StDev
3	528.973	57.2728	10.9146	0.0210682	0.046303		749.411	517.031				40Ca	2.94729	3.38922
4	521.487	53.7784	3.42873	0.00661844	0.0145458		749.609	517.303
5	517.899	52.2651	-0.159315	-0.000307524	-0.000675865		752.194	517.564				F0	518.058
6	518.861	52.5189	0.803235	0.00155047	0.00340758		752.489	517.704				Fmax	753.778
7	517.303	52.9198	-0.755475	-0.00145828	-0.00320496		753.995	517.763
8	517.763	53.3327	-0.294945	-0.000569328	-0.00125125		753.072	517.815
9	516.819	53.0264	-1.23928	-0.00239215	-0.0052574		754.754	517.899
10	518.083	52.8175	0.0248948	4.80541e-05	0.000105612		754.052	517.944
11	525.528	55.9219	7.47023	0.0144197	0.0316911		756.008	517.972
12	518.587	53.4051	0.528935	0.001021	0.00224391		755.548	518.042
13	518.52	52.2561	0.462135	0.000892052	0.00196052		754.89	518.061
14	518.621	52.7015	0.563355	0.00108744	0.00238993		757.195	518.083
15	518.577	52.3702	0.518815	0.00100146	0.00220098		758.851	518.091
16	516.534	52.0835	-1.5237	-0.00294117	-0.006464		757.621	518.116
17	518.091	53.0507	0.0329848	6.36701e-05	0.000139932			518.169
18	517.972	52.4216	-0.0864452	-0.000166864	-0.000366728			518.305
19	532.16	58.038	14.1018	0.0272205	0.0598244			518.52
20	520.604	54.6126	2.54614	0.00491479	0.0108016			518.577
21	518.889	52.8786	0.830555	0.00160321	0.00352348			518.587
22	518.061	52.776	0.00262481	5.06664e-06	1.11353e-05			518.621
23	519.143	53.6086	1.0846	0.0020936	0.00460124			518.729
24	517.031	52.5823	-1.02673	-0.00198187	-0.00435569			518.774
25	517.564	53.8413	-0.494335	-0.000954208	-0.00209713			518.834
26	517.815	54.1698	-0.243325	-0.000469687	-0.00103226			518.855
27	518.042	53.1553	-0.0166052	-3.20527e-05	-7.04444e-05			518.856
28	517.704	52.2512	-0.353655	-0.000682655	-0.00150032
29	518.305	53.8135	0.246555	0.000475921	0.00104596
30	518.94	53.9321	0.882175	0.00170285	0.00374246
31	518.169	53.8476	0.110925	0.000214117	0.000470578
32	518.834	53.5033	0.775905	0.00149772	0.00329163
33	518.729	54.8557	0.670635	0.00129452	0.00284504
34	519.158	53.5226	1.09978	0.0021229	0.00466563
35	517.944	54.153	-0.113775	-0.000219619	-0.00048267
36	519.218	54.2472	1.1595	0.00223818	0.00491899
37	518.116	53.0596	0.0582948	0.000112526	0.000247305
38	519.346	54.4453	1.28804	0.00248629	0.00546429
39	521.735	55.3335	3.67671	0.00709711	0.0155978
40	570.271	77.5117	52.2132	0.100786	0.221505
41	529.272	58.7745	11.2142	0.0216465	0.047574
42	521.956	55.3645	3.89837	0.00752498	0.0165381
43	520.144	55.6643	2.08561	0.00402583	0.00884784
44	519.614	54.0849	1.55626	0.00300404	0.00660217
45	518.952	54.1138	0.894325	0.0017263	0.00379401
46	520.643	54.2574	2.5846	0.00498902	0.0109647
47	518.774	54.736	0.716185	0.00138244	0.00303828
48	520.113	54.8391	2.05525	0.00396723	0.00871904
49	519.743	53.8502	1.6848	0.00325215	0.00714747
50	520.1	54.5021	2.04209	0.00394183	0.00866321
51	519.947	55.0456	1.88926	0.00364682	0.00801486
52	520.767	55.2577	2.7091	0.00522935	0.0114929
53	518.855	53.7666	0.797155	0.00153874	0.00338178
54	519.407	54.597	1.34877	0.00260352	0.00572193
55	533.194	59.7669	15.1362	0.0292172	0.0642126
56	590.9	86.5216	72.8417	0.140605	0.309017
57	533.293	61.0594	15.2344	0.0294067	0.0646292
58	522.445	55.6478	4.38723	0.00846862	0.018612
59	521.463	54.9729	3.40444	0.00657155	0.0144427
60	519.525	54.2006	1.46719	0.0028321	0.0062243
61	521.537	55.2011	3.47934	0.00671613	0.0147605
62	519.274	53.9136	1.21618	0.00234758	0.00515944
63	518.858	54.3707	0.800195	0.0015446	0.00339468
64	519.429	54.1981	1.37104	0.00264651	0.00581641
65	519.283	54.3176	1.22529	0.00236517	0.00519809
66	519.465	55.4117	1.40646	0.00271488	0.00596667
67	523.387	56.4202	5.32853	0.0102856	0.0226053
68	582.763	84.0903	64.7051	0.124899	0.274499
69	534.278	61.9928	16.2202	0.0313097	0.0688114
70	524.278	57.6993	6.22023	0.0120068	0.0263882
71	521.626	56.6554	3.5674	0.00688611	0.0151341
72	521.031	55.4615	2.97327	0.00573927	0.0126136
73	519.902	55.1242	1.84371	0.0035589	0.00782162
74	519.746	55.246	1.68784	0.00325802	0.00716037
75	518.856	54.5782	0.798175	0.00154071	0.00338611
76	520.445	56.679	2.38723	0.00460804	0.0101274
77	520.629	55.4419	2.57043	0.00496167	0.0109046
78	522.036	57.2335	3.97833	0.00767932	0.0168774
79	519.403	55.8006	1.34472	0.0025957	0.00570475
80	520.226	55.9395	2.1676	0.0041841	0.00919566
81	520.889	56.3268	2.83055	0.00546378	0.0120081
82	520.847	55.177	2.78906	0.00538369	0.0118321
83	519.476	55.8567	1.4176	0.00273638	0.00601393
84	523.635	57.8599	5.57651	0.0107643	0.0236573
85	521.331	57.2894	3.27286	0.00631756	0.0138845
86	519.232	54.878	1.17367	0.00226553	0.0049791
87	521.257	56.53	3.19898	0.00617495	0.0135711
88	520.99	55.6174	2.93177	0.00565916	0.0124375
89	519.825	56.1401	1.76679	0.00341042	0.0074953
90	519.325	56.2097	1.26679	0.00244528	0.00537414
91	521.581	57.4095	3.52286	0.00680013	0.0149451
92	520.297	55.8506	2.23845	0.00432086	0.00949623
93	521.164	57.6968	3.10586	0.00599521	0.0131761
94	520.41	56.4015	2.35181	0.00453967	0.00997714
95	520.667	56.5835	2.60889	0.00503591	0.0110678
96	519.778	55.5861	1.72023	0.00332054	0.00729778
97	519.924	56.8627	1.86598	0.00360188	0.0079161
98	519.993	56.6125	1.9348	0.00373473	0.00820805
99	519.449	56.0288	1.39128	0.00268558	0.00590227
100	520.427	55.9117	2.36902	0.00457289	0.0100502
101	521.139	56.0015	3.08055	0.00594635	0.0130687
102	520.08	55.807	2.02185	0.00390276	0.00857735
103	520.012	56.2009	1.95404	0.00377186	0.00828968
104	520.925	56.0247	2.86699	0.00553412	0.0121627
105	520.812	55.6218	2.75363	0.0053153	0.0116818
106	521.872	56.4624	3.81436	0.00736281	0.0161817
107	521.166	57.0203	3.10788	0.0059991	0.0131846
108	521.304	55.9559	3.24553	0.00626481	0.0137686
109	521.896	55.6251	3.83764	0.00740775	0.0162805
110	520.662	56.1027	2.60383	0.00502614	0.0110463
111	521.657	56.9621	3.59877	0.00694666	0.0152671
112	521.123	56.6756	3.06537	0.00591705	0.0130043
113	521.513	56.117	3.45505	0.00666924	0.0146574
114	521.448	56.9486	3.39027	0.0065442	0.0143826
115	521.353	56.0348	3.29513	0.00636055	0.013979
116	697.646	140.553	179.588	0.346655	0.761868
117	567.163	79.3717	49.1049	0.0947864	0.208318
118	531.864	61.2822	13.8063	0.02665	0.0585705
119	523.562	58.2048	5.50363	0.0106236	0.0233482
120	522.128	57.6455	4.06942	0.00785515	0.0172638
121	523.082	57.4208	5.02387	0.00969751	0.0213129
122	520.593	57.7891	2.53501	0.0048933	0.0107543
123	522.271	57.1384	4.21315	0.00813259	0.0178735
124	520.083	56.8745	2.02489	0.00390862	0.00859024
125	521.469	56.5599	3.41051	0.00658327	0.0144685
126	520.769	56.8956	2.71112	0.00523324	0.0115014
127	521.753	57.0131	3.69493	0.00713228	0.0156751
128	521.788	56.8796	3.73035	0.00720065	0.0158253
129	522.155	57.2951	4.09675	0.00790791	0.0173797
130	521.462	57.302	3.40343	0.0065696	0.0144384
131	522.247	57.8062	4.18885	0.00808569	0.0177704
132	522.454	57.1735	4.39634	0.0084862	0.0186507
133	521.174	56.4022	3.11598	0.00601474	0.013219
134	521.428	57.9365	3.37003	0.00650513	0.0142968
135	521.571	57.27	3.51274	0.0067806	0.0149022
136	521.29	57.5244	3.23238	0.00623943	0.0137128
137	678.905	130.594	160.847	0.31048	0.682363
138	693.84	141.69	175.782	0.339309	0.745723
139	715.565	154.368	197.507	0.381244	0.837886
140	631.618	113.686	113.56	0.219204	0.481759
141	553.54	72.9951	35.4824	0.0684911	0.150527
142	534.076	63.3481	16.0178	0.0309189	0.0679526
143	530.652	61.6625	12.5937	0.0243095	0.0534265
144	527.7	60.4566	9.64229	0.0186124	0.0409057
145	526.942	59.7849	8.8842	0.0171491	0.0376896
146	527.135	59.609	9.07651	0.0175203	0.0385054
147	525.182	59.8434	7.12408	0.0137515	0.0302226
148	525.589	59.6623	7.53096	0.0145369	0.0319487
149	525.673	59.3351	7.61497	0.0146991	0.0323051
150	526.839	59.5839	8.78096	0.0169498	0.0372516
151	524.97	58.7324	6.91153	0.0133412	0.0293209
152	525.817	59.5347	7.75869	0.0149765	0.0329148
153	525.198	59.5569	7.14027	0.0137828	0.0302913
154	526.039	59.511	7.98136	0.0154063	0.0338595
155	524.897	59.6912	6.83865	0.0132006	0.0290117
156	524.876	58.7151	6.8174	0.0131595	0.0289216
157	524.619	58.7934	6.56132	0.0126652	0.0278352
158	524.318	59.6528	6.2597	0.012083	0.0265556
159	524.939	59.4207	6.88116	0.0132826	0.0291921
160	524.408	59.2268	6.34978	0.0122569	0.0269378
161	524.074	59.2692	6.01578	0.0116122	0.0255209
162	543.593	66.2673	25.535	0.0492899	0.108328
163	529.856	61.7084	11.7982	0.0227738	0.0500516
164	524.425	59.2494	6.36699	0.0122901	0.0270108
165	524.618	58.7268	6.56031	0.0126633	0.0278309
166	524.518	59.035	6.46011	0.0124699	0.0274058
167	699.702	145.432	181.644	0.350625	0.770593
168	709.439	151.643	191.381	0.36942	0.811899
169	715.117	156.349	197.059	0.380381	0.835988
170	722.025	159.996	203.967	0.393715	0.865293
171	731.092	165.78	213.034	0.411216	0.903758
172	734.331	165.918	216.273	0.417468	0.917498
173	736.41	166.92	218.352	0.421481	0.926317
174	732.059	167.469	214.001	0.413082	0.907858
175	750.702	176.936	232.644	0.44907	0.986951
176	752.249	177.519	234.191	0.452055	0.993512
177	753.314	178.581	235.256	0.454111	0.998029
178	756.355	180.585	238.297	0.459982	1.01093
179	749.87	175.756	231.812	0.447464	0.983421
180	748.857	175.761	230.799	0.445508	0.979123
181	748.044	175.204	229.985	0.443937	0.975671
182	751.743	178.071	233.685	0.451078	0.991365
183	757.186	180.582	239.128	0.461586	1.01446
184	753.716	179.558	235.657	0.454886	0.999734
185	751.267	177.641	233.209	0.45016	0.989347
186	751.222	176.779	233.164	0.450072	0.989153
187	751.893	177.889	233.835	0.451368	0.992
188	750.557	176.765	232.499	0.448789	0.986332
189	750.676	177.533	232.618	0.449019	0.986839
190	750.32	177.478	232.262	0.448331	0.985328
191	749.203	178.549	231.145	0.446176	0.980592
192	750.496	178.751	232.438	0.448671	0.986075
193	753.618	180.326	235.56	0.454699	0.999321
194	750.915	177.832	232.857	0.44948	0.987852
195	749.35	178.461	231.292	0.44646	0.981214
196	750.254	177.306	232.196	0.448204	0.985049
197	672.272	137.031	154.214	0.297677	0.654225
198	605.252	102.601	87.1939	0.168309	0.369904
199	573.193	85.539	55.1352	0.106427	0.233901
200	560.431	79.2098	42.3731	0.0817921	0.17976
201	554.267	75.9532	36.2091	0.0698939	0.15361
202	549.225	73.2109	31.1666	0.0601604	0.132219
203	547.063	72.2	29.0046	0.0559872	0.123047
204	546.544	71.7234	28.4854	0.054985	0.120844
205	545.712	70.6101	27.6534	0.053379	0.117315
206	543.435	69.8319	25.3771	0.0489851	0.107658
207	541.131	69.0906	23.0725	0.0445364	0.0978807
208	540.827	67.9231	22.7688	0.0439503	0.0965925
209	537.654	66.9194	19.5957	0.0378254	0.0831313
210	538.653	67.4033	20.5947	0.0397537	0.0873693
211	536.285	65.9733	18.2273	0.0351839	0.0773261
212	537.446	65.664	19.3883	0.0374249	0.0822511
213	536.425	66.6346	18.367	0.0354535	0.0779186
214	535.304	65.0971	17.2455	0.0332888	0.073161
215	535.675	65.5653	17.617	0.0340058	0.0747369
216	533.177	64.772	15.119	0.029184	0.0641397
217	534.254	64.9539	16.1959	0.0312628	0.0687083
218	534.269	64.3715	16.2111	0.0312921	0.0687727
219	532.948	65.0859	14.8903	0.0287425	0.0631693
220	533.126	64.7699	15.0674	0.0290844	0.0639207
221	532.955	64.688	14.8974	0.0287562	0.0631993
222	532.996	65.0057	14.9378	0.0288343	0.0633711
223	532.026	64.14	13.9682	0.0269626	0.0592576
224	533.161	64.2985	15.1028	0.0291528	0.064071
225	532.266	64.3593	14.2081	0.0274257	0.0602752
226	532.752	63.4149	14.6939	0.0283634	0.0623362
227	532.699	64.3132	14.6413	0.0282619	0.062113
228	531.582	63.6514	13.5239	0.0261049	0.0573726
229	531.199	62.0028	13.1413	0.0253664	0.0557495
230	531.277	63.7074	13.2192	0.0255169	0.0560801
231	533.264	64.667	15.2061	0.029352	0.0645089
232	531.552	64.1899	13.4935	0.0260463	0.0572438
233	531.556	63.8991	13.4976	0.0260542	0.0572609
234	530.584	63.6564	12.5259	0.0241786	0.0531388
235	531.057	64.1131	12.9986	0.025091	0.0551441
236	529.832	62.5802	11.7739	0.0227269	0.0499485
237	531.619	64.1641	13.5613	0.0261772	0.0575314
238	529.877	63.6193	11.8184	0.0228129	0.0501375
239	529.83	62.5987	11.7719	0.022723	0.0499399
240	532.035	64.2854	13.9773	0.0269802	0.0592962
241	530.677	63.7196	12.619	0.0243583	0.0535339
242	530.183	63.792	12.1251	0.0234049	0.0514385
243	530.057	62.6298	11.9986	0.0231607	0.0509017
244	529.302	63.6217	11.2435	0.0217032	0.0476985
245	529.646	63.8935	11.5876	0.0223675	0.0491585
246	529.716	63.1773	11.6575	0.0225023	0.0494547
247	530.216	63.7957	12.1575	0.0234674	0.0515759
248	528.566	62.0057	10.5077	0.0202828	0.0445769
249	529.622	63.417	11.5644	0.0223225	0.0490597
250	529.26	63.0393	11.202	0.0216231	0.0475225
251	529.507	62.3961	11.449	0.0220998	0.0485702
252	529.252	62.7683	11.1939	0.0216075	0.0474881
253	528.918	62.9434	10.8599	0.0209627	0.0460712
254	527.994	62.1393	9.93582	0.019179	0.0421509
255	529.434	63.3463	11.3761	0.0219591	0.048261
256	528.535	63.034	10.4773	0.0202242	0.0444481
257	528.744	62.9177	10.6858	0.0206267	0.0453326
258	528.713	62.6774	10.6544	0.0205661	0.0451995
259	527.98	63.2154	9.92165	0.0191516	0.0420908
260	527.969	62.5661	9.91051	0.0191301	0.0420435
261	529.159	63.056	11.1008	0.0214277	0.0470931
262	528.629	63.163	10.5704	0.020404	0.0448431
263	527.714	63.0194	9.65545	0.0186378	0.0409615
264	528.062	61.1704	10.0036	0.0193099	0.0424386
265	529.676	63.3511	11.618	0.0224261	0.0492872
266	528.421	61.9452	10.3629	0.0200034	0.0439629
267	529.477	63.3728	11.4186	0.0220412	0.0484414
268	527.061	61.3378	9.00262	0.0173776	0.038192
269	527.429	62.7228	9.37104	0.0180888	0.0397549
270	528.342	61.8277	10.284	0.0198511	0.043628
271	528.244	62.8313	10.1858	0.0196615	0.0432115
272	527.824	62.6711	9.76578	0.0188508	0.0414295

## Sheet: 010
Data Point	Mean	StDEV	F-F0	F/F0 - 1	%		Ionomycin	Lowest 10%
1	522.723	54.4736	49.9111	0.105562	0.751942		536.537	471.573				NanoSIMS Average Counts
2	496.448	41.5146	23.6369	0.0499923	0.356105		538.171	471.921					Mean	StDev
3	489.742	37.8385	16.9305	0.0358081	0.255068		536.944	472.245				40Ca	4.94506	7.43113
4	483.335	34.2003	10.524	0.0222584	0.158551		538.082	472.348
5	480.726	33.2958	7.91434	0.0167389	0.119235		538.842	472.563				F0	472.811
6	480.203	32.5051	7.39176	0.0156336	0.111362		538.218	472.623				Fmax	539.188
7	477.44	33.2118	4.62885	0.00979006	0.0697366		539.01	472.673
8	478.813	33.3004	6.00143	0.0126931	0.0904154		537.403	472.69
9	477.795	33.4126	4.98369	0.0105405	0.0750825		538.835	472.721
10	477.518	32.6164	4.70627	0.0099538	0.0709029		540.026	472.761
11	499.761	42.184	26.9498	0.0569991	0.406016		540.235	472.763
12	486.281	36.0394	13.4692	0.0284874	0.202922		540.3	472.84
13	481.248	35.4862	8.43692	0.0178442	0.127108		541.765	472.861
14	479.429	32.5992	6.61756	0.0139962	0.0996977		541.218	472.963
15	478.394	33.5312	5.58208	0.0118061	0.0840976		539.585	472.987
16	478.645	32.1172	5.83369	0.0123383	0.0878882		541.832	473.021
17	477.468	32.6572	4.65627	0.00984805	0.0701497			473.024
18	479.319	32.9012	6.50788	0.0137642	0.0980453			473.034
19	491.405	39.0096	18.5934	0.0393251	0.280121			473.06
20	483.356	35.8334	10.545	0.0223027	0.158867			473.084
21	479.674	32.1748	6.86272	0.0145147	0.103391			473.098
22	478.213	32.1468	5.40143	0.0114241	0.081376			473.113
23	478.461	32.2731	5.64982	0.0119494	0.0851181			473.166
24	478.431	32.9314	5.61918	0.0118846	0.0846565			473.171
25	477.139	32.3213	4.32724	0.00915215	0.0651926			473.177
26	477.41	32.4192	4.59821	0.00972525	0.069275			473.21
27	476.739	31.7644	3.92724	0.00830615	0.0591664			473.219
28	478.076	32.8228	5.26434	0.0111341	0.0793106
29	478.016	32.0416	5.20466	0.0110079	0.0784115
30	478.644	32.6544	5.83208	0.0123349	0.087864
31	479.102	33.7225	6.29014	0.0133037	0.094765
32	477.834	33.0745	5.0224	0.0106224	0.0756656
33	476.481	32.7175	3.66918	0.00776035	0.0552785
34	477.442	32.1032	4.63047	0.00979348	0.069761
35	476.813	33.2373	4.00143	0.00846306	0.0602841
36	474.708	32.8038	1.89659	0.0040113	0.0285733
37	476.292	32.5259	3.48047	0.00736122	0.0524355
38	477.487	32.1268	4.67563	0.009889	0.0704413
39	481.082	33.2208	8.27079	0.0174928	0.124605
40	514.155	51.8253	41.3434	0.0874416	0.622864
41	489.837	39.7174	17.0256	0.0360093	0.256502
42	482.755	35.0087	9.94337	0.0210303	0.149803
43	477.761	33.3802	4.94982	0.0104689	0.0745722
44	477.289	32.4253	4.47724	0.0094694	0.0674525
45	476.023	32.0385	3.21111	0.00679152	0.0483774
46	476.397	32.0295	3.5853	0.00758294	0.0540148
47	475.776	32.1314	2.96434	0.0062696	0.0446597
48	476.706	31.9594	3.89498	0.00823792	0.0586804
49	476.371	32.378	3.5595	0.00752837	0.0536261
50	482.129	32.4391	9.31756	0.0197067	0.140375
51	487.097	38.3661	14.2853	0.0302135	0.215217
52	479.781	33.6661	6.96918	0.0147399	0.104995
53	477.208	32.6475	4.39659	0.00929882	0.0662374
54	476.189	31.8618	3.37724	0.00714289	0.0508803
55	481.129	33.0526	8.31756	0.0175917	0.125309
56	520.4	52.2539	47.5885	0.10065	0.716951
57	490.321	39.2473	17.5095	0.0370327	0.263792
58	482.495	33.9497	9.68369	0.0204811	0.145891
59	479.961	33.0739	7.14982	0.0151219	0.107717
60	477.96	32.5697	5.14821	0.0108885	0.0775611
61	496.681	40.2683	23.8692	0.0504835	0.359604
62	489.994	38.6805	17.1821	0.0363402	0.258859
63	480.323	33.3677	7.51111	0.0158861	0.11316
64	476.35	31.894	3.53853	0.00748402	0.0533102
65	474.869	31.6127	2.05788	0.00435243	0.0310033
66	476.079	32.1738	3.26756	0.00691092	0.0492279
67	493.081	40.4774	20.2692	0.0428695	0.305368
68	514.005	50.6506	41.1934	0.0871243	0.620604
69	489.095	38.7182	16.2837	0.0344401	0.245324
70	479.905	35.021	7.09337	0.0150025	0.106866
71	476.142	32.1391	3.33047	0.00704397	0.0501757
72	475.829	31.921	3.01756	0.00638216	0.0454615
73	475.337	31.4517	2.52563	0.00534173	0.0380502
74	475.626	31.0156	2.81434	0.00595235	0.0423998
75	474.894	31.6085	2.08208	0.00440362	0.0313679
76	474.111	30.9685	1.29982	0.00274913	0.0195826
77	475.135	31.6232	2.32401	0.0049153	0.0350127
78	475.165	31.0352	2.35305	0.00497672	0.0354502
79	473.755	30.0491	0.943371	0.00199524	0.0142125
80	472.673	30.0724	-0.138889	-0.000293752	-0.00209245
81	474.006	31.338	1.19498	0.00252739	0.0180031
82	474.758	30.8361	1.94659	0.00411705	0.0293266
83	473.89	30.4549	1.07885	0.00228178	0.0162536
84	482.45	35.1494	9.63853	0.0203856	0.145211
85	476.1	31.1276	3.28853	0.00695527	0.0495438
86	473.884	29.8698	1.0724	0.00226814	0.0161564
87	472.721	30.0181	-0.0904993	-0.000191407	-0.00136343
88	473.166	31.3047	0.354661	0.00075011	0.00534319
89	472.348	30.859	-0.463079	-0.000979416	-0.00697658
90	472.84	30.9827	0.0288507	6.10195e-05	0.000434655
91	474.418	30.7058	1.60627	0.00339728	0.0241995
92	473.084	29.7368	0.272401	0.00057613	0.00410389
93	473.49	31.8421	0.678851	0.00143577	0.0102273
94	473.098	29.2884	0.286921	0.00060684	0.00432264
95	472.69	29.3156	-0.121149	-0.000256232	-0.00182519
96	474.798	31.0542	1.98692	0.00420235	0.0299342
97	473.511	29.3798	0.699821	0.00148013	0.0105432
98	472.245	30.0118	-0.566309	-0.00119775	-0.00853181
99	473.603	29.8898	0.791761	0.00167458	0.0119284
100	473.75	30.07	0.938531	0.001985	0.0141396
101	474.373	30.0546	1.56111	0.00330176	0.0235191
102	473.431	29.4841	0.619181	0.00130957	0.00932835
103	473.034	30.3813	0.222401	0.000470379	0.00335061
104	472.563	31.4741	-0.248569	-0.000525726	-0.00374485
105	471.573	30.8808	-1.23889	-0.00262026	-0.0186647
106	472.861	30.2131	0.0498207	0.000105371	0.000750581
107	473.306	30.6354	0.494981	0.00104689	0.0074572
108	473.024	30.4905	0.212721	0.000449906	0.00320477
109	472.761	29.9133	-0.0501793	-0.00010613	-0.000755982
110	472.763	30.9408	-0.0485693	-0.000102724	-0.000731727
111	472.987	29.2812	0.175631	0.00037146	0.00264599
112	471.921	30.158	-0.890499	-0.00188341	-0.0134159
113	473.627	30.5326	0.815951	0.00172574	0.0122928
114	473.979	31.5665	1.16756	0.0024694	0.01759
115	474.203	30.8579	1.39176	0.00294358	0.0209678
116	556.75	69.5486	83.9385	0.177531	1.26459
117	497.469	42.3243	24.6579	0.0521516	0.371487
118	482.115	35.6747	9.30305	0.019676	0.140156
119	477.477	33.4449	4.66595	0.00986852	0.0702955
120	474.965	32.206	2.15305	0.00455372	0.0324371
121	473.863	30.7243	1.05143	0.00222378	0.0158405
122	474.035	31.4669	1.22401	0.00258879	0.0184405
123	474.881	32.8485	2.06918	0.00437633	0.0311735
124	473.21	30.0994	0.398211	0.000842219	0.0059993
125	473.547	31.2736	0.735301	0.00155517	0.0110778
126	473.99	31.5504	1.17885	0.00249328	0.0177601
127	473.258	30.9445	0.446591	0.000944543	0.00672817
128	474.084	30.3454	1.2724	0.00269114	0.0191695
129	472.963	30.2613	0.151431	0.000320277	0.0022814
130	473.219	29.9202	0.407881	0.000862671	0.00614498
131	474.139	30.893	1.32724	0.00280712	0.0199957
132	473.355	31.5042	0.543371	0.00114923	0.00818622
133	473.113	30.7287	0.301431	0.000637528	0.00454125
134	473.06	31.6889	0.248211	0.000524968	0.00373945
135	472.623	30.9417	-0.188889	-0.000399502	-0.00284574
136	473.689	32.082	0.877241	0.00185537	0.0132162
137	573.1	77.2803	100.289	0.212111	1.51091
138	572.889	79.7995	100.077	0.211664	1.50773
139	566.437	74.3094	93.6256	0.198019	1.41053
140	525.995	58.1643	53.1837	0.112484	0.801246
141	497.163	45.6931	24.3514	0.0515035	0.36687
142	488.727	40.9862	15.916	0.0336624	0.239784
143	484.316	39.1527	11.5047	0.0243324	0.173325
144	483.085	36.8481	10.274	0.0217296	0.154784
145	481.713	35.8334	8.90143	0.0188266	0.134106
146	480.484	35.9604	7.6724	0.0162272	0.11559
147	480.281	36.452	7.46918	0.0157974	0.112528
148	478.515	35.7592	5.70305	0.012062	0.0859201
149	478.49	35.7541	5.67885	0.0120108	0.0855555
150	477.735	34.4004	4.92401	0.0104143	0.0741833
151	478.453	35.1459	5.64176	0.0119324	0.0849967
152	477.385	33.6954	4.57401	0.00967407	0.0689104
153	476.247	32.8588	3.4353	0.00726569	0.051755
154	475.903	33.7899	3.09176	0.0065391	0.0465793
155	475.553	32.0578	2.74176	0.00579885	0.0413064
156	476.577	33.4006	3.76595	0.00796502	0.0567364
157	475.387	32.1819	2.57563	0.00544748	0.0388035
158	476.098	33.3164	3.28692	0.00695186	0.0495195
159	474.635	32.3178	1.82401	0.0038578	0.0274799
160	476.066	33.1971	3.25466	0.00688363	0.0490335
161	474.374	33.6708	1.56272	0.00330517	0.0235434
162	503.598	45.7848	30.7869	0.0651146	0.463824
163	500.748	46.2803	27.9369	0.0590868	0.420887
164	481.452	35.5586	8.64014	0.018274	0.130169
165	476.552	32.5378	3.74014	0.00791043	0.0563476
166	476.05	32.5795	3.23853	0.00684952	0.0487905
167	574.06	77.7794	101.248	0.214141	1.52537
168	572.311	75.9137	99.4998	0.210443	1.49903
169	566	75.33	93.1885	0.197094	1.40394
170	562.05	74.4346	89.2385	0.18874	1.34443
171	560.84	72.5767	88.0289	0.186182	1.32621
172	557.148	72.4644	84.3369	0.178373	1.27059
173	557.356	71.7306	84.545	0.178813	1.27372
174	555.321	68.7594	82.5095	0.174508	1.24306
175	555.774	70.3404	82.9627	0.175467	1.24989
176	556.902	71.4493	84.0901	0.177851	1.26687
177	557.073	70.5222	84.2611	0.178213	1.26945
178	558.469	71.7271	85.6579	0.181167	1.29049
179	554.387	68.4446	81.5756	0.172533	1.22899
180	554.923	70.9411	82.1111	0.173666	1.23706
181	557.31	69.4425	84.4982	0.178714	1.27302
182	560.016	72.1616	87.2047	0.184439	1.31379
183	558.656	71.3899	85.845	0.181563	1.29331
184	559.271	70.7202	86.4595	0.182863	1.30257
185	556.684	70.0743	83.8724	0.177391	1.26359
186	558.361	71.5346	85.5498	0.180939	1.28886
187	556.484	69.3571	83.6724	0.176968	1.26058
188	558.481	71.3435	85.6692	0.181191	1.29066
189	556.995	69.103	84.1837	0.178049	1.26828
190	554.382	69.321	81.5708	0.172523	1.22892
191	554.734	67.2138	81.9224	0.173267	1.23421
192	553.405	70.0547	80.5934	0.170456	1.21419
193	554.152	65.1529	81.3401	0.172035	1.22544
194	552.777	67.3398	79.966	0.169129	1.20474
195	550.095	66.5633	77.2837	0.163456	1.16433
196	552.7	68.3937	79.8885	0.168965	1.20357
197	521.456	53.4001	48.645	0.102885	0.732867
198	497.255	43.0855	24.4434	0.0516979	0.368255
199	487.679	38.6621	14.8676	0.031445	0.223989
200	483.689	35.8238	10.8772	0.0230055	0.163873
201	481.485	35.6034	8.67401	0.0183456	0.130679
202	481.09	35.9331	8.27885	0.0175098	0.124726
203	479.75	35.583	6.93853	0.014675	0.104533
204	478.581	34.7796	5.76918	0.0122019	0.0869164
205	477.711	33.6306	4.89982	0.0103632	0.0738189
206	478.827	34.3876	6.01595	0.0127238	0.0906341
207	477.977	34.641	5.16595	0.010926	0.0778283
208	478.234	33.6817	5.4224	0.0114684	0.0816919
209	478.339	33.2582	5.52724	0.0116902	0.0832714
210	478.55	33.6897	5.73853	0.012137	0.0864546
211	477.815	34.1925	5.00305	0.0105815	0.0753741
212	477.492	33.5122	4.68047	0.00989923	0.0705143
213	477.606	34.3465	4.79498	0.0101414	0.0722394
214	476.627	33.5487	3.81595	0.00807077	0.0574897
215	475.503	32.8209	2.69176	0.0056931	0.0405531
216	476.679	33.3355	3.86756	0.00817992	0.0582673
217	476.56	33.3457	3.74821	0.0079275	0.0564692
218	476.65	32.6294	3.83853	0.00811852	0.0578299
219	474.979	32.8511	2.16756	0.00458441	0.0326557
220	475.721	32.5559	2.9095	0.00615362	0.0438335
221	475.874	31.9744	3.06272	0.00647768	0.0461418
222	477.05	33.0332	4.23853	0.00896453	0.0638562
223	477.1	32.4531	4.28853	0.00907028	0.0646094
224	474.65	32.4851	1.83853	0.00388851	0.0276986
225	476.118	32.3689	3.30627	0.00699279	0.0498111
226	476	31.7159	3.18853	0.00674377	0.0480372
227	476.044	31.5532	3.23208	0.00683588	0.0486933
228	475.689	32.6586	2.87724	0.00608539	0.0433475
229	475.161	31.4372	2.34982	0.00496989	0.0354015
230	475.634	32.1223	2.8224	0.0059694	0.0425213
231	474.348	31.3344	1.53692	0.0032506	0.0231547
232	475.102	32.0048	2.29014	0.00484367	0.0345024
233	475.792	32.7375	2.98047	0.00630372	0.0449027
234	474.526	30.8945	1.71434	0.00362584	0.0258276
235	474.747	31.357	1.9353	0.00409318	0.0291565
236	474.853	31.0105	2.04176	0.00431834	0.0307604
237	473.877	31.8576	1.06595	0.00225449	0.0160592
238	474.037	30.9944	1.22563	0.00259222	0.0184649
239	473.892	31.2091	1.08047	0.0022852	0.016278
240	474.637	31.9693	1.82563	0.00386122	0.0275043
241	474.644	31.6107	1.83208	0.00387487	0.0276015
242	473.773	32.6106	0.961111	0.00203276	0.0144797
243	474.761	32.6597	1.94982	0.00412389	0.0293753
244	473.958	31.0663	1.14659	0.00242505	0.0172741
245	475.102	32.058	2.29014	0.00484367	0.0345024
246	474.502	31.7364	1.69014	0.00357466	0.025463
247	474.871	30.8808	2.0595	0.00435586	0.0310277
248	473.444	30.922	0.632081	0.00133686	0.0095227
249	474.785	30.7244	1.97401	0.00417505	0.0297397
250	473.402	31.5263	0.590141	0.00124815	0.00889084
251	473.606	32.7339	0.794981	0.00168139	0.0119769
252	474.339	31.1217	1.52724	0.00323013	0.0230088
253	474.135	31.158	1.32401	0.00280029	0.0199471
254	473.171	30.9103	0.359501	0.000760347	0.00541611
255	473.177	30.6614	0.365951	0.000773989	0.00551328
256	474.052	31.8739	1.24014	0.00262291	0.0186835
257	473.829	31.4202	1.01756	0.00215215	0.0153302
258	473.903	31.2708	1.09176	0.00230908	0.0164481
259	474.873	31.1308	2.06111	0.00435927	0.0310519
260	473.773	30.9239	0.961111	0.00203276	0.0144797
261	473.645	31.4996	0.833691	0.00176326	0.0125601
262	474.097	30.1089	1.2853	0.00271842	0.0193639
263	473.368	30.9776	0.556271	0.00117652	0.00838057
264	473.021	30.6821	0.209501	0.000443096	0.00315626
265	474.998	31.4698	2.18692	0.00462535	0.0329473
266	474.981	31.3522	2.16918	0.00458783	0.0326801
267	473.463	31.8099	0.651431	0.00137778	0.00981422
268	473.931	31.9293	1.11918	0.00236708	0.0168612
269	473.685	31.7464	0.874011	0.00184854	0.0131675
270	474.523	30.3389	1.71111	0.00361901	0.025779
271	473.566	31.4298	0.754661	0.00159611	0.0113694
272	473.5	29.7231	0.688531	0.00145625	0.0103732
