# Supplementary material for: High-resolution analysis of bound Ca2+ in neurons and synapses
Source: Life Sci Alliance. 2023 Oct 13;7(1):e202302030. doi: 10.26508/lsa.202302030 (PMC10575792; doi:10.26508/lsa.202302030)
Supplement: Supplementary file 3 [file LSA-2023-02030_SdataFS2_FS3.xlsx]

## Sheet: HEK293
46Ca	40Ca	46Ca/40Ca * 1000	Time in Culture (h)
0.00307	45.5997	0.067325	0
0.00121	41.9939	0.0288137	0
0.00236	49.6103	0.0475708	0
0.0035	44.4522	0.0787362	0
0.00328	38.22	0.0858189	0
0.00549	40.7953	0.134574	0
0.00538	39.3577	0.136695	0
0.00733	35.4018	0.207052	0
0.01332	82.3649	0.161719	0
0.0067	51.1842	0.1309	0
0.003	54.5691	0.0549762	0
0.04815	136.474	0.352814	0
0.05556	97.5516	0.569545	0
0.01061	43.7763	0.242368	0
0.04849	128.719	0.376712	0
0.05689	165.371	0.344014	0
0.07868	174.677	0.450432	0
0.01497	67.2904	0.222469	0
0.07102	205.472	0.345644	0
0.05927	124.323	0.476743	0
0.05978	157.912	0.378565	0
0.07468	227.679	0.328006	0
0.07115	233.479	0.304738	0
0.07807	202.414	0.385695	0
0.0256	76.9539	0.332667	0
0.00322	43.8325	0.0734614	0
0.09103	219.43	0.414847	0
0.01406	35.6667	0.394206	0
0.00656	31.559	0.207865	0
0.00267	31.7013	0.0842236	0
0.00932	38.9254	0.239432	0
0.00468	30.9368	0.151276	0
0.01556	28.4903	0.546151	0
0.01117	32.419	0.344551	0
0.0093	32.7256	0.284181	0
0.01228	34.2193	0.358862	0
0.0189	37.3449	0.506093	0
0.00793	40.6352	0.195151	0
0.00895	44.0537	0.203161	0
0.00652	35.5261	0.183527	0
0.00387	44.7062	0.0865652	0
0.00662	36.7364	0.180203	0
0.00151	36.879	0.0409447	0
0.00576	33.3359	0.172787	0
0.00685	32.5913	0.210179	0
0.00247	32.7284	0.0754696	0
0.02506	169.55	0.147803	1
0.0316	200.481	0.157621	1
0.01969	100.605	0.195717	1
0.02496	94.7554	0.263415	1
0.01865	86.903	0.214607	1
0.0272	138.573	0.196287	1
0.02806	140.27	0.200042	1
0.02437	144.804	0.168296	1
0.02316	123.296	0.187841	1
0.02332	125.319	0.186085	1
0.02158	189.63	0.113801	1
0.02351	170.52	0.137872	1
0.01613	173.185	0.0931373	1
0.01692	160.721	0.105276	1
0.01936	179.231	0.108017	1
0.00886	81.4155	0.108824	1
0.02229	138.141	0.161356	1
0.02866	153.844	0.186293	1
0.01898	99.532	0.190692	1
0.02671	131.885	0.202525	1
0.01541	90.3403	0.170577	1
0.01862	91.7035	0.203046	1
0.00559	88.4674	0.0631871	1
0.01999	124.344	0.160764	1
0.04432	166.771	0.265754	1
0.13333	183.381	0.727064	1
0.03098	147.279	0.210349	1
0.03141	115.038	0.273039	1
0.18283	151.968	1.20308	1
0.01545	120.364	0.12836	1
0.0254	119.078	0.213306	1
0.03989	167.41	0.238277	1
0.0202	99.3693	0.203282	1
0.01615	72.8979	0.221543	1
0.02963	76.4578	0.387534	1
0.02978	26.7116	1.11487	6
0.01479	22.2618	0.664366	6
0.02703	18.484	1.46234	6
0.03344	50.7228	0.659269	6
0.02241	34.7104	0.645628	6
0.03429	42.646	0.804061	6
0.04731	51.7805	0.913664	6
0.02852	41.6267	0.685137	6
0.03718	41.7268	0.891035	6
0.02716	32.1379	0.845109	6
0.02204	33.2135	0.663586	6
0.01294	21.1016	0.613223	6
0.04485	48.3213	0.928162	6
0.03046	54.4861	0.559042	6
0.02548	39.8041	0.640134	6
0.02895	40.3088	0.718205	6
0.01461	33.5485	0.435489	6
0.03742	53.3602	0.701271	6
0.03488	53.4019	0.65316	6
0.05224	48.0739	1.08666	6
0.02474	40.3712	0.612814	6
0.02543	40.0576	0.634836	6
0.03435	38.0304	0.903224	6
0.04083	31.3493	1.30242	6
0.02369	27.105	0.874007	6
0.01314	19.6279	0.669455	6
0.04468	20.2373	2.20781	6
0.02008	17.3012	1.16061	6
0.03158	19.8632	1.58988	6
0.02622	22.7303	1.15352	6
0.02704	31.7903	0.850575	6
0.02015	20.8284	0.967427	6
0.04103	60.2567	0.68092	6
0.0214	35.2173	0.607655	6
0.01946	47.0596	0.413518	6
0.02342	44.1256	0.530758	6
0.02527	40.3216	0.626711	6
0.05043	57.0007	0.884726	6
0.03553	41.7167	0.851696	6
0.04268	46.7215	0.913497	6
0.05507	62.0425	0.887617	6
0.02748	61.7252	0.445199	6
0.01647	39.341	0.418647	6
0.02655	44.962	0.590499	6
0.00877	28.7961	0.304556	6
0.03339	39.1386	0.853123	6
0.03125	36.4934	0.856318	6
0.03038	50.3012	0.603962	6
0.0348	56.7799	0.612893	6
0.0307	45.7733	0.670696	6
0.0207	37.045	0.55878	6
0.02392	36.8038	0.649932	6
0.05361	75.4074	0.710938	6
0.03155	45.168	0.698503	6
0.01813	25.2357	0.718425	6
0.01559	38.2632	0.407442	6
0.02481	39.2473	0.632145	6
0.02145	29.9491	0.716216	6
0.03394	52.0475	0.652097	6
0.03086	37.9506	0.813162	6
0.05526	46.3062	1.19336	6
0.00815	18.4506	0.441721	6
0.01579	18.475	0.85467	6
0.03399	35.569	0.955607	6
0.05888	47.5898	1.23724	6
0.03258	35.7798	0.91057	6
0.02882	20.7433	1.38936	6
0.03377	30.856	1.09444	6
0.03097	37.4535	0.826891	6
0.01598	19.1185	0.835839	6
0.04519	35.3279	1.27916	6
0.0479	33.6906	1.42176	6
0.03284	42.1351	0.779398	6
0.06208	58.1339	1.06788	6
0.03369	44.605	0.755296	6
0.03796	39.4127	0.963141	6
0.03629	24.27	1.49526	24
0.02826	18.8479	1.49937	24
0.04303	21.2316	2.0267	24
0.03188	22.7701	1.40008	24
0.03037	22.9111	1.32556	24
0.02595	21.5349	1.20502	24
0.0315	22.3386	1.41012	24
0.04117	24.5468	1.6772	24
0.02963	20.6212	1.43687	24
0.04937	27.8406	1.77331	24
0.04146	31.0345	1.33593	24
0.06595	42.5485	1.55	24
0.0378	25.0138	1.51117	24
0.04317	39.4205	1.09512	24
0.04	29.4156	1.35982	24
0.03951	42.7444	0.924331	24
0.05761	35.4414	1.6255	24
0.04558	37.7073	1.20879	24
0.04408	28.4776	1.54788	24
0.06266	39.8797	1.57123	24
0.02963	58.1506	0.509539	24
0.01951	40.0899	0.486656	24
0.05035	51.6553	0.97473	24
0.02847	65.175	0.436824	24
0.05063	38.9318	1.30048	24
0.04559	30.8588	1.47737	24
0.04046	58.7376	0.688827	24
0.05141	37.845	1.35844	24
0.04785	28.0508	1.70583	24
0.02033	52.7888	0.385119	24
0.04702	29.6944	1.58347	24
0.05099	88.7133	0.574773	24
0.0506	25.3095	1.99925	24
0.00779	37.2586	0.209079	24
0.04592	87.2648	0.526215	24
0.05183	31.2832	1.6568	24
0.04071	98.063	0.415141	24
0.05746	36.5318	1.57288	24
0.05126	33.566	1.52714	24
0.03404	68.1404	0.499557	24
0.05719	33.0328	1.73131	24
0.04984	23.891	2.08614	24
0.0584	39.7707	1.46842	24
0.04293	26.0286	1.64934	24
0.04882	33.9069	1.43982	24
0.0643	30.4309	2.11298	24
0.04829	27.4718	1.7578	24
0.02904	24.8675	1.16779	24
0.04505	27.5278	1.63653	24
0.02388	18.1234	1.31763	24
0.0152	17.4932	0.868907	24
0.0376	20.5141	1.83289	24
0.0319	18.6459	1.71083	24
0.03014	19.1829	1.57119	24
0.01754	15.9779	1.09777	24
0.01462	16.7278	0.873995	24
0.03177	23.8846	1.33014	24
0.03337	27.6908	1.20509	24
0.05447	25.6115	2.12678	24
0.03588	28.3432	1.26591	24
0.29387	30.9164	9.5053	24
0.04658	24.2955	1.91723	24
0.051	30.1463	1.69175	24
0.04452	28.2551	1.57564	24
0.05398	26.0557	2.07171	24
0.04843	29.4175	1.6463	24
0.04348	25.3365	1.7161	24
0.07221	27.1272	2.66191	24
0.06116	26.581	2.30089	24
0.04144	26	1.59385	24
0.06085	29.923	2.03355	24
0.03089	26.8867	1.14889	24
0.02998	25.6773	1.16757	24
0.02805	25.2871	1.10926	24
0.04267	28.2393	1.51101	24
0.05346	30.555	1.74963	24
0.04295	26.4986	1.62084	24
0.03398	21.9174	1.55036	24
0.03284	19.4319	1.69001	24
0.02743	16.48	1.66444	24
0.0234	17.6562	1.32532	24
0.05305	31.7151	1.6727	24
0.03843	28.5556	1.3458	24
0.04208	31.0094	1.35701	24
0.05519	32.1296	1.71773	24
0.06129	33.5503	1.82681	24
0.04786	36.9442	1.29547	24
0.04221	25.4352	1.65951	24
0.03932	31.3873	1.25274	24
0.0475	27.3175	1.73881	24
0.06983	43.0613	1.62164	72
0.00377	47.2327	0.0798176	72
0.05064	32.5622	1.55518	72
0.06543	43.9907	1.48736	72
0.03267	40.1397	0.813906	72
0.07184	50.126	1.43319	72
0.03645	31.5516	1.15525	72
0.04039	30.4345	1.32711	72
0.05507	28.4493	1.93572	72
0.05037	39.6138	1.27153	72
0.05283	29.2984	1.80317	72
0.05952	36.4433	1.63322	72
0.04767	35.448	1.34479	72
0.0531	31.3611	1.69318	72
0.04419	39.748	1.11176	72
0.05275	39.8525	1.32363	72
0.05236	40	1.309	72
0.05538	39.8556	1.38952	72
0.04664	52.4654	0.888967	72
0.05869	47.8848	1.22565	72
0.04121	33.7363	1.22153	72
0.03325	35.9408	0.925133	72
0.05126	38.8031	1.32103	72
0.05856	38.4381	1.52349	72
0.07476	63.2254	1.18244	72
0.07586	59.916	1.26611	72
0.04005	58.199	0.688156	72
0.04998	35.1164	1.42327	72
0.04591	37.0639	1.23867	72
0.0639	36.7997	1.73643	72
0.05736	43.0603	1.33209	72
0.05322	34.081	1.56158	72
0.03725	36.4633	1.02157	72
0.03036	30.6831	0.989469	72
0.02957	32.6364	0.906043	72
0.0404	45.6546	0.884906	72
0.00222	29.9767	0.0740576	72
0.04003	32.4045	1.23532	72
0.03345	23.6074	1.41693	72
0.0246	26.6888	0.921735	72
0.05037	42.5394	1.18408	72
0.03916	36.9528	1.05973	72
0.04307	45.8951	0.938445	72
0.0417	40.8953	1.01968	72
0.04709	52.3744	0.899103	72
0.05106	46.8418	1.09005	72
0.03984	38.6162	1.03169	72
0.04048	31.3833	1.28986	72
0.07481	56.6692	1.32012	72
0.05904	56.2504	1.04959	72
0.03807	24.7994	1.53512	72

## Sheet: Neurons
46Ca	40Ca	46Ca/40Ca * 1000	Time in Culture (d)
0.00253	9.82194	0.257587	0
0.00433	9.05941	0.477956	0
0.00401	11.0169	0.363986	0
0.00429	4.21205	1.01851	0
0.00531	8.51928	0.623292	0
0.00188	5.5286	0.34005	0
0.00576	5.52621	1.04231	0
0.01859	5.70436	3.25891	0
0.01616	33.8533	0.477353	0
0.05934	34.1737	1.73643	0
0.00096	12.0942	0.0793772	0
0.00092	8.37396	0.109864	0
0.0006	4.62648	0.129688	0
0.00108	14.4425	0.0747791	0
0.0011	11.142	0.0987253	0
0.02595	1.72321	15.0591	0
0.02172	38.0097	0.571433	0
0.04121	32.9552	1.25048	0
0.03408	18.0056	1.89274	0
0.05707	41.9134	1.36162	0
0.1314	101.724	1.29174	0
0.07183	14.897	4.82177	0
0.03956	14.6114	2.70747	0
0.0062	36.7488	0.168713	0
0.03241	1.13587	28.5332	4
0.0039	1.73167	2.25216	4
0.03413	0.96446	35.3877	4
0.0457	1.60792	28.4218	4
0.12762	5.1336	24.8597	4
0.01858	5.01237	3.70683	4
0.0056	6.43827	0.869799	4
0.00202	5.83839	0.345986	4
0.00609	11.5659	0.526547	4
0.00168	7.89514	0.212789	4
0.00567	2.80058	2.02458	4
0.00112	4.58226	0.244421	4
0.02302	8.93257	2.57709	4
0.01189	5.43188	2.18893	4
0.01892	4.142	4.56784	4
0.05356	4.16913	12.8468	4
0.08007	5.64809	14.1765	4
0.04399	7.70062	5.71253	4
0.02888	24.1603	1.19535	4
0.05128	51.7786	0.99037	4
0.03501	49.183	0.711832	4
0.00127	5.88517	0.215797	4
0.00407	5.4465	0.747269	4
0.00854	4.34294	1.96641	4
0.00458	14.3947	0.318173	4
0.0041	6.87596	0.59628	4
0.00298	5.24768	0.56787	4
0.00135	12.0546	0.111991	4
0.01715	4.53397	3.78256	4
0.00494	12.8548	0.384293	10
0.00295	1.95972	1.50532	10
0.02307	4.01241	5.74966	10
0.01089	6.99314	1.55724	10
0.0184	0.51939	35.4262	10
0.00113	0.17035	6.6334	10
0.00041	0.31736	1.29191	10
0.02384	4.37324	5.45134	10
0.00327	0.10152	32.2104	10
0.00798	0.86789	9.19471	10
0.00603	0.32735	18.4207	10
0.01169	0.73488	15.9074	10
0.01106	0.58724	18.8339	10
0.00307	0.15068	20.3743	10
0.0126	5.94472	2.11953	10
0.01391	0.40279	34.5341	10
0.00712	1.13934	6.24923	10
0.00809	0.42719	18.9377	10
0.02018	1.58213	12.755	10
0.00632	1.29468	4.88152	10
0.00571	1.16376	4.90651	10
0.00826	0.21716	38.0365	10
0.03204	7.18423	4.45977	10
