# Supplementary material for: High-resolution analysis of bound Ca2+ in neurons and synapses
Source: Life Sci Alliance. 2023 Oct 13;7(1):e202302030. doi: 10.26508/lsa.202302030 (PMC10575792; doi:10.26508/lsa.202302030)
Supplement: Supplementary file 5 [file LSA-2023-02030_Supplemental_Data_1.zip]

Archive with 67 entries (67 files):
- ROI Picking Scripts/bbblock.m
- ROI Picking Scripts/bbcolor.m
- ROI Picking Scripts/bbdraw.m
- ROI Picking Scripts/bbgetbox.m
- ROI Picking Scripts/bbgetcurpt.m
- ROI Picking Scripts/bbgetline.m
- ROI Picking Scripts/bbgetpts.m
- ROI Picking Scripts/bbgetrect.m
- ROI Picking Scripts/bbgetsquare.m
- ROI Picking Scripts/bbintline.m
- ROI Picking Scripts/bbplot.m
- ROI Picking Scripts/bbprofile.m
- ROI Picking Scripts/bbpv.m
- ROI Picking Scripts/bbpvall.m
- ROI Picking Scripts/bleed_through.m
- ROI Picking Scripts/bpass.m
- ROI Picking Scripts/cntrd.m
- ROI Picking Scripts/correct_8_bit.m
- ROI Picking Scripts/frap_processing.m
- ROI Picking Scripts/getline_int.m
- ROI Picking Scripts/make_autocorr_files.m
- ROI Picking Scripts/make_distance_curves.m
- ROI Picking Scripts/make_distance_curves_all.m
- ROI Picking Scripts/make_distance_curves_AS.m
- ROI Picking Scripts/make_distance_curves_SA.m
- ROI Picking Scripts/pkfnd.m
- ROI Picking Scripts/program_start.asv
- ROI Picking Scripts/program_start.m
- ROI Picking Scripts/second_play.m
- ROI Picking Scripts/splay.m
- ROI Picking Scripts/sroi.m
- ROI Picking Scripts/sroi_00x.m
- ROI Picking Scripts/sroi_00y.m
- ROI Picking Scripts/sroi_2.m
- ROI Picking Scripts/sroi_2_2.m
- ROI Picking Scripts/sroi_2_3.m
- ROI Picking Scripts/sroi_3.m
- ROI Picking Scripts/sroi_4back.m
- ROI Picking Scripts/sroi_align.m
- ROI Picking Scripts/sroi_eliminate.m
- ROI Picking Scripts/sroi_for_seeing.m
- ROI Picking Scripts/sroi_for_working.m
- ROI Picking Scripts/sroi_hand_align.m
- ROI Picking Scripts/sroi_make_diff_image.m
- ROI Picking Scripts/sroi_make_diff_image_2.m
- ROI Picking Scripts/sroi_make_movie.m
- ROI Picking Scripts/sroi_make_movie_new.m
- ROI Picking Scripts/sroi_make_movie_old.m
- ROI Picking Scripts/sroi_motion.m
- ROI Picking Scripts/sroi_motion2.m
- ROI Picking Scripts/sroi_next.m
- ROI Picking Scripts/sroi_out.m
- ROI Picking Scripts/sroi_quit.m
- ROI Picking Scripts/sroi_quit_x.m
- ROI Picking Scripts/sroi_quit_xx.m
- ROI Picking Scripts/sroi_quit_xx_lines.m
- ROI Picking Scripts/sroi_RGB2X.m
- ROI Picking Scripts/sroi_small_area.m
- ROI Picking Scripts/sroi_undo.m
- ROI Picking Scripts/sroi_upload.m
- ROI Picking Scripts/step.m
- ROI Picking Scripts/step_PSD.m
- ROI Picking Scripts/stepback.m
- ROI Picking Scripts/three_phluorin.m
- ROI Picking Scripts/three_phluorin_ammonium.m
- ROI Picking Scripts/three_phluorin_new.m
- ROI Picking Scripts/three_phluorin_spH.m
