# Supplementary material for: High-resolution analysis of bound Ca2+ in neurons and synapses
Source: Life Sci Alliance. 2023 Oct 13;7(1):e202302030. doi: 10.26508/lsa.202302030 (PMC10575792; doi:10.26508/lsa.202302030)
Supplement: Supplementary file 5 [file LSA-2023-02030_Supplemental_Data_1.zip › ROI Picking Scripts/bbblock.m]

 function a=bbblock (varargin); % x,y,big,small)
% inserts small array into big array with upper left corner at x,y
%disp (nargin); %varargin{:})

x=varargin{1};
y=varargin{2};
big=varargin{3};
small=varargin{4};

szx=size(small,2);
szy=size(small,1);

big(y:y+szy-1,x:x+szx-1)=small;
a=big;
