# Supplementary material for: High-resolution analysis of bound Ca2+ in neurons and synapses
Source: Life Sci Alliance. 2023 Oct 13;7(1):e202302030. doi: 10.26508/lsa.202302030 (PMC10575792; doi:10.26508/lsa.202302030)
Supplement: Supplementary file 5 [file LSA-2023-02030_Supplemental_Data_1.zip › ROI Picking Scripts/bbgetline.m]

function varargout = bbgetline(varargin)
global GETLINE_FIG GETLINE_AX GETLINE_H1 GETLINE_H2
global GETLINE_X GETLINE_Y
global GETLINE_ISCLOSED

if ((nargin >= 1) & (isstr(varargin{end})))
   str = varargin{end};
   if (str(1) == 'c')
      % getline(..., 'closed')
      GETLINE_ISCLOSED = 1;
      varargin = varargin(1:end-1);
   end
else
   GETLINE_ISCLOSED = 0;
end

if ((length(varargin) >= 1) & isstr(varargin{1}))
   % Callback invocation: 'KeyPress', 'FirstButtonDown',
   % 'NextButtonDown', or 'ButtonMotion'.
   %disp (varargin{:});
   feval(varargin{:});
   return;
end

GETLINE_X = [];
GETLINE_Y = [];

if (length(varargin) < 1)
   GETLINE_AX = gca;
   GETLINE_FIG = get(GETLINE_AX, 'Parent');
else
   if (~ishandle(varargin{1}))
      error('First argument is not a valid handle');
   end
   
   switch get(varargin{1}, 'Type')
   case 'figure'
      GETLINE_FIG = varargin{1};
      GETLINE_AX = get(GETLINE_FIG, 'CurrentAxes');
      if (isempty(GETLINE_AX))
         GETLINE_AX = axes('Parent', GETLINE_FIG);
      end
      
   case 'axes'
      GETLINE_AX = varargin{1};
      GETLINE_FIG = get(GETLINE_AX, 'Parent');
      
   otherwise
      error('First argument should be a figure or axes handle');
      
   end
end

% Bring target figure forward
figure(GETLINE_FIG);

% Remember initial figure state
state= uisuspend(GETLINE_FIG);

% Set up initial callbacks for initial stage
set(GETLINE_FIG, 'Pointer', 'crosshair');
set(GETLINE_FIG, 'WindowButtonDownFcn', 'bbgetline(''FirstButtonDown'');');
set(GETLINE_FIG, 'KeyPressFcn', 'getline(''KeyPress'');');

% Initialize the lines to be used for the drag
GETLINE_H1 = line('Parent', GETLINE_AX, ...
   'XData', GETLINE_X, ...
   'YData', GETLINE_Y, ...
   'Visible', 'off', ...
   'Clipping', 'off', ...
   'Color', 'k', ...
   'LineStyle', '-', ...
   'EraseMode', 'xor');

GETLINE_H2 = line('Parent', GETLINE_AX, ...
   'XData', GETLINE_X, ...
   'YData', GETLINE_Y, ...
   'Visible', 'off', ...
   'Clipping', 'off', ...
   'Color', 'w', ...
   'LineStyle', '--', ...
   'EraseMode', 'xor');

% We're ready; wait for the user to do the drag
% Wrap the call to waitfor in try-catch so we'll
% have a chance to clean up after ourselves.
errCatch = 0;
try
   waitfor(GETLINE_H1, 'UserData', 'Completed');
catch
   errCatch = 1;
end

% After the waitfor, if GETLINE_H1 is still valid
% and its UserData is 'Completed', then the user
% completed the drag.  If not, the user interrupted
% the action somehow, perhaps by a Ctrl-C in the
% command window or by closing the figure.

if (errCatch == 1)
   errStatus = 'trap';
   
elseif (~ishandle(GETLINE_H1) | ...
      ~strcmp(get(GETLINE_H1, 'UserData'), 'Completed'))
   errStatus = 'unknown';
   
else
   errStatus = 'ok';
   x = GETLINE_X(:);
   y = GETLINE_Y(:);
   % If no points were selected, return rectangular empties.
   % This makes it easier to handle degenerate cases in
   % functions that call getline.
   if (isempty(x))
      x = zeros(0,1);
   end
   if (isempty(y))
      y = zeros(0,1);
   end
end

% Delete the animation objects
if (ishandle(GETLINE_H1))
   delete(GETLINE_H1);
end
if (ishandle(GETLINE_H2))
   delete(GETLINE_H2);
end

% Restore the figure's initial state
if (ishandle(GETLINE_FIG))
   uirestore(state);
end

% Clean up the global workspace
clear global GETLINE_FIG GETLINE_AX GETLINE_H1 GETLINE_H2
clear global GETLINE_X GETLINE_Y
clear global GETLINE_ISCLOSED

% Depending on the error status, return the answer or generate
% an error message.
switch errStatus
case 'ok'
   % Return the answer
   if (nargout >= 2)
      varargout{1} = x;
      varargout{2} = y;
   else
      % Grandfathered output syntax
      varargout{1} = [x(:) y(:)];
   end
   
case 'trap'
   % An error was trapped during the waitfor
   error('Interruption during mouse selection.');
   
case 'unknown'
   % User did something to cause the polyline selection to
   % terminate abnormally.  For example, we would get here
   % if the user closed the figure in the middle of the selection.
   error('Interruption during mouse selection.');
end

%--------------------------------------------------
% Subfunction KeyPress
%--------------------------------------------------
function KeyPress

global GETLINE_FIG GETLINE_AX GETLINE_H1 GETLINE_H2
global GETLINE_PT1 
global GETLINE_ISCLOSED
global GETLINE_X GETLINE_Y

key = real(get(GETLINE_FIG, 'CurrentCharacter'));
switch key
case {8, 127}  % delete and backspace keys
   % remove the previously selected point
   switch length(GETLINE_X)
   case 0
      % nothing to do
   case 1
      GETLINE_X = [];
      GETLINE_Y = [];
      % remove point and start over
      set([GETLINE_H1 GETLINE_H2], ...
         'XData', GETLINE_X, ...
         'YData', GETLINE_Y);
      set(GETLINE_FIG, 'WindowButtonDownFcn', ...
         'getline(''FirstButtonDown'');', ...
         'WindowButtonMotionFcn', '');
   otherwise
      % remove last point
      if (GETLINE_ISCLOSED)
         GETLINE_X(end-1) = [];
         GETLINE_Y(end-1) = [];
      else
         GETLINE_X(end) = [];
         GETLINE_Y(end) = [];
      end
      set([GETLINE_H1 GETLINE_H2], ...
         'XData', GETLINE_X, ...
         'YData', GETLINE_Y);
   end
   
case {13, 3}   % enter and return keys
   % return control to line after waitfor
   set(GETLINE_H1, 'UserData', 'Completed');     
   
end

%--------------------------------------------------
% Subfunction FirstButtonDown
%--------------------------------------------------
function FirstButtonDown

global GETLINE_FIG GETLINE_AX GETLINE_H1 GETLINE_H2
global GETLINE_ISCLOSED
global GETLINE_X GETLINE_Y
%disp('ok1')
[GETLINE_X, GETLINE_Y] = bbgetcurpt(GETLINE_AX);

if (GETLINE_ISCLOSED)
   GETLINE_X = [GETLINE_X GETLINE_X];
   GETLINE_Y = [GETLINE_Y GETLINE_Y];
end

set([GETLINE_H1 GETLINE_H2], ...
   'XData', GETLINE_X, ...
   'YData', GETLINE_Y, ...
   'Visible', 'on');

if (~strcmp(get(GETLINE_FIG, 'SelectionType'), 'normal'))
   % We're done!
   set(GETLINE_H1, 'UserData', 'Completed');
else
   % Let the motion functions take over.
      set(GETLINE_FIG, 'WindowButtonMotionFcn', 'bbgetline(''ButtonMotion'');', ...
      'WindowButtonDownFcn', 'bbgetline(''NextButtonDown'');');
      
      %set(GETLINE_FIG, 'WindowButtonMotionFcn', 'bbgetline(''NextButtonDown'');', ...
      %'WindowButtonDownFcn', 'bbgetline(''NextButtonDown'');');
   
end

%--------------------------------------------------
% Subfunction NextButtonDown
%--------------------------------------------------
function NextButtonDown

global GETLINE_FIG GETLINE_AX GETLINE_H1 GETLINE_H2
global GETLINE_ISCLOSED
global GETLINE_X GETLINE_Y

selectionType = get(GETLINE_FIG, 'SelectionType');
if (~strcmp(selectionType, 'open'))
   % We don't want to add a point on the second click
   % of a double-click
   
   [x,y] = bbgetcurpt(GETLINE_AX);
   if (GETLINE_ISCLOSED)
      GETLINE_X = [GETLINE_X(1:end-1) x GETLINE_X(end)];
      GETLINE_Y = [GETLINE_Y(1:end-1) y GETLINE_Y(end)];
   else
      GETLINE_X = [GETLINE_X x];
      GETLINE_Y = [GETLINE_Y y];
   end
   
   set([GETLINE_H1 GETLINE_H2], 'XData', GETLINE_X, ...
      'YData', GETLINE_Y);
   
end

if (~strcmp(get(GETLINE_FIG, 'SelectionType'), 'normal'))
   % We're done!
   set(GETLINE_H1, 'UserData', 'Completed');
end

%-------------------------------------------------
% Subfunction ButtonMotion
%-------------------------------------------------
function ButtonMotion

global GETLINE_FIG GETLINE_AX GETLINE_H1 GETLINE_H2
global GETLINE_ISCLOSED
global GETLINE_X GETLINE_Y

[newx, newy] = bbgetcurpt(GETLINE_AX);
if (GETLINE_ISCLOSED & (length(GETLINE_X) >= 3))
   x = [GETLINE_X(1:end-1) newx GETLINE_X(end)];
   y = [GETLINE_Y(1:end-1) newy GETLINE_Y(end)];
else
   x = [GETLINE_X newx];
   y = [GETLINE_Y newy];
end
%disp(x)
%disp(y)
set([GETLINE_H1 GETLINE_H2], 'XData', x, 'YData', y);
