# Supplementary material for: High-resolution analysis of bound Ca2+ in neurons and synapses
Source: Life Sci Alliance. 2023 Oct 13;7(1):e202302030. doi: 10.26508/lsa.202302030 (PMC10575792; doi:10.26508/lsa.202302030)
Supplement: Supplementary file 5 [file LSA-2023-02030_Supplemental_Data_1.zip › ROI Picking Scripts/bleed_through.m]

function binning;


cd 'Y:\#COMMON\Silvio\nanosims_sebastian\NanoSIMS\Data NanoSIMS_15 June\150605\150605_i_Wafer2_CellI_Neurons_Cond3_3d_15NLeu_1d_synaptotagmin';
close all

delete('*_binned.tif');


[stat, mess]=fileattrib('*_Sample*.tif');
for i=1:numel(mess)
    a=imread(mess(i).Name);
    aa=[];
    siz=size(a);
    for j=1:floor(siz(1)/3)
        for k=1:floor(siz(2)/3)
            aa(j,k)=a(3*j-2,3*k-2)+a(3*j-1,3*k-2)+a(3*j,3*k-2)+a(3*j-2,3*k-1)+a(3*j-1,3*k-1)+a(3*j,3*k-1)+a(3*j-2,3*k)+a(3*j-1,3*k)+a(3*j,3*k);            
            
            
            %           a(2*j,2*k-1)+a(2*j-1,2*k)+a(2*j,2*k);
        end;
    end;
    
    name=mess(i).Name; name=name(1:numel(name)-4); name=strcat(name,'_binned.tif');
imwrite(uint16(aa),name,'tif','Compression','none');
end;
 
% 
% [stat, mess]=fileattrib('*C=1.tif');
% psd=double(imread(mess(1).Name));
% 
% psd_back=imopen(psd,strel('disk',10));
% subplot(2,2,1); imagesc(psd); axis equal;
% psd=psd-psd_back;
% ccc=find(psd<0); psd(ccc)=0;
% subplot(2,2,2); imagesc(psd); axis equal;
% 
% 
% [stat, mess]=fileattrib('*C=2.tif');
% syph=double(imread(mess(1).Name));
% 
% 
% syph_back=imopen(syph,strel('disk',10));
% subplot(2,2,3); imagesc(syph); axis equal;
% syph=syph-syph_back; 
% ccc=find(syph<0); syph(ccc)=0;
% subplot(2,2,4); imagesc(syph);axis equal;
% 
% psd=psd-3*syph;
% ccc=find(psd<0); psd(ccc)=0;
% figure; imagesc(psd); axis equal;
% 
% figure;
% over=[];
% over(:,:,1)=psd*4/max(max(psd));
% over(:,:,2)=syph*2/max(max(syph));
% over(:,:,3)=0;
% ccc=find(over>1); over(ccc)=1;
% imagesc(over); axis equal
