# Supplementary material for: High-resolution analysis of bound Ca2+ in neurons and synapses
Source: Life Sci Alliance. 2023 Oct 13;7(1):e202302030. doi: 10.26508/lsa.202302030 (PMC10575792; doi:10.26508/lsa.202302030)
Supplement: Supplementary file 5 [file LSA-2023-02030_Supplemental_Data_1.zip › ROI Picking Scripts/make_autocorr_files.m]

function make_autocorr_files;

% defining the "mother" folder
thefolder='P:\dkamin\data2008\may2008\16_05_2008\Sample4\Experiment';

number_of_fraps=7;

%cellb{1}='FRAP';
%cellb{2}='FRAP_000';
%cellb{3}='FRAP_001';
%cellb{4}='FRAP_002';
%cellb{5}='FRAP_003';
%cellb{6}='FRAP_004';
%cellb{7}='FRAP_005';
%cellb{8}='FRAP_006';
%cellb{9}='FRAP_007';
%cellb{10}='FRAP_008';
%cellb{11}='FRAP_009';
%cellb{12}='FRAP_010';
%cellb{13}='FRAP_011';
%cellb{14}='FRAP_012';
%cellb{15}='FRAP_013';
%cellb{16}='FRAP_014';
%cellb{17}='FRAP_015';
%cellb{18}='FRAP_016';
%cellb{19}='FRAP_017';
%cellb{20}='FRAP_018';
%cellb{21}='FRAP_019';
%cellb{22}='FRAP_020';
%cellb{23}='FRAP_021';
%cellb{24}='FRAP_022';

autocorr=[];
%cd P:\dkamin\data2008\february2008\07_02_2008\Experiment1\FRAP_000;%
%a=dlmread('autocorrelation_distances.txt');
%    autocorr=cat(1,autocorr,a);
    


for abcdef=1:number_of_fraps+1%numel(cellb)

if abcdef==1
    cds='FRAP';
elseif abcdef-1<10
    cds=strcat('FRAP_00',num2str(abcdef-1));
else
    cds=strcat('FRAP_0',num2str(abcdef-1));
end;
    %cellb{abcdef};
    cd(strcat(thefolder,'\',cds));
try
    a=dlmread('autocorrelation_distances.txt');
    autocorr=cat(1,autocorr,a);
catch
end

end;
cd ..

dlmwrite('autocorr_file.txt',autocorr);
    
