# Supplementary material for: High-resolution analysis of bound Ca2+ in neurons and synapses
Source: Life Sci Alliance. 2023 Oct 13;7(1):e202302030. doi: 10.26508/lsa.202302030 (PMC10575792; doi:10.26508/lsa.202302030)
Supplement: Supplementary file 5 [file LSA-2023-02030_Supplemental_Data_1.zip › ROI Picking Scripts/make_distance_curves.m]

function make_distance_curves;

global cella


     for counter=1:numel(cella)
a=dlmread(strcat(char(cella(counter)),'_lines.txt'));
      strcat(char(cella(counter)),'_lines.txt')   
        siz=size(a); 
  
    
for i=1:siz(1)
b(i,:)=a(i,:);
c=mean(a(i,1:3)); d=mean(a(i,13:15));
if counter>7
b(i,:)=b(i,:)-min(c,d);
b(i,:)=b(i,:)/min(c,d);
end;

peaks(i,counter)=mean(b(i,7:9));
end
     end;
          xxx=dlmread('matrix.txt');
    peaks(:,11)=xxx(:,3);
    peaks(:,12)=100*peaks(:,5)./peaks(:,4);
     
     dlmwrite('matrix2.txt',peaks);
