# Supplementary material for: High-resolution analysis of bound Ca2+ in neurons and synapses
Source: Life Sci Alliance. 2023 Oct 13;7(1):e202302030. doi: 10.26508/lsa.202302030 (PMC10575792; doi:10.26508/lsa.202302030)
Supplement: Supplementary file 5 [file LSA-2023-02030_Supplemental_Data_1.zip › ROI Picking Scripts/make_distance_curves_all.m]

function make_distance_curves;

cd 'Z:\#COMMON\Silvio\nanosims_sebastian\NanoSIMS\Data NanoSIMS_15 June\second_analysis_neurons_old_vs_new_vesicles - Kopie';

cellb={};
[dsstat, dmmess]=fileattrib('*');
for i=1:numel(dmmess)
    if dmmess(i).directory
        cellb{numel(cellb)+1}=dmmess(i).Name;
    end;
end;


for abcdef=1:numel(cellb);
    

    abcdef
    name=cellb{abcdef};
    cd(name);


matrix=[];
[stat, mess]=fileattrib('*_lines.txt');
if stat
         peaks=[];        
     for counter=1:numel(mess)
         a=dlmread(mess(counter).Name);
         
        siz=size(a); 
  
    
for i=1:siz(1)
b(i,:)=a(i,:);
c=mean(a(i,1:3)); d=mean(a(i,13:15));
if counter>7
b(i,:)=b(i,:)-min(c,d);
b(i,:)=b(i,:)/min(c,d);
end;

peaks(i,counter)=mean(b(i,7:9));
end
     end;
          xxx=dlmread('matrix.txt');
    peaks(:,11:13)=xxx(:,1:3);
    peaks(:,14)=peaks(:,5)./peaks(:,4);
     
     dlmwrite('matrix2.txt',peaks);
     
     matrix_psd=[]; matrix_syph=[]; matrix_syt=[];
     siz=size(peaks)
     for i=1:siz(1)
         if peaks(i,11)==8
             matrix_psd=cat(1,matrix_psd,peaks(i,:));
         elseif peaks(i,11)==9
             matrix_syph=cat(1,matrix_syph,peaks(i,:));
         elseif peaks(i,11)==10
             matrix_syt=cat(1,matrix_syt,peaks(i,:));
         end;
     end;
     dlmwrite('matrix2_psd.txt',matrix_psd);
     dlmwrite('matrix2_syph.txt',matrix_syph);
     dlmwrite('matrix2_syt.txt',matrix_syt);
end;
end;
