# Supplementary material for: High-resolution analysis of bound Ca2+ in neurons and synapses
Source: Life Sci Alliance. 2023 Oct 13;7(1):e202302030. doi: 10.26508/lsa.202302030 (PMC10575792; doi:10.26508/lsa.202302030)
Supplement: Supplementary file 5 [file LSA-2023-02030_Supplemental_Data_1.zip › ROI Picking Scripts/make_distance_curves_AS.m]

function make_distance_curves;

cd W:\#COMMON\Benni\TIFFS\AA002_W;
matrix=[];
[stat, mess]=fileattrib('*matrix.txt');
          
     for i=1:numel(mess)
         a=dlmread(mess(i).Name);
       
      matrix=cat(1,matrix,a);
     
     end;

     siz=size(matrix);
     matrix=matrix(:,3:siz(2));
     
   
    
     siz=size(matrix);
     
     matrix2=[];
     for i=1:siz(1)
         matrix2(i,1:siz(2))=matrix(i,1:siz(2))/mean(matrix(i,1:5));
     end;
     
         matrix3=[]; 
         ii=0;
         
    for i=1:siz(1)
       ii=ii+1;
        a=mean(matrix2(i,50:55))/mean(matrix2(i,12:17));
        b=mean(matrix2(i,1:5))/mean(matrix2(i,13:16));
         
        siz3=size(matrix3);
        if a>1.05 & b<1.1 & b>0.9
            matrix3(siz3(1)+1,1:siz(2))=matrix2(i,:);
       end;
    end;
    
            

            plot(mean(matrix3), 'marker','o')
            
            siz=size(matrix3);
            ammonia=[];
            ammonia=matrix3(:,siz(2)-4)-matrix3(:,siz(2)-5)
            
            
  

    
%     
% 
%     disp('stuff');
%     numel(matrix3)/numel(matrix2)
         
         
     
 
     
     
     
%      %AA
%       
%       siz3=size(matrix3);
%       
%       pre_posts=[];
%       for i=1:siz3(1)
%           pre1=mean(matrix3(i,11:20));
%           post1=mean(matrix3(i,61:70));
%           pre2=mean(matrix3(i,76:85));
%           post2=mean(matrix3(i,131:135));
%           
%           pre_posts(i,1)=post1-pre1;
%           pre_posts(i,2)=pre2-post2;
%       end;
%       
%       dlmwrite('pre_posts.txt',pre_posts);
          
         
     
%  %  AS  
%       
%       siz3=size(matrix3);
%       
%       pre_posts=[];
%       for i=1:siz3(1)
%           pre1=mean(matrix3(i,11:20));
%           post1=mean(matrix3(i,61:70));
%           pre2=mean(matrix3(i,71:75));
%           post2=mean(matrix3(i,76:80));
%           
%           pre_posts(i,1)=post1-pre1;
%           pre_posts(i,2)=pre2-post2;
%       end;
%       
%       dlmwrite('1p05pre_posts.txt',pre_posts);
          
          
