# Supplementary material for: High-resolution analysis of bound Ca2+ in neurons and synapses
Source: Life Sci Alliance. 2023 Oct 13;7(1):e202302030. doi: 10.26508/lsa.202302030 (PMC10575792; doi:10.26508/lsa.202302030)
Supplement: Supplementary file 5 [file LSA-2023-02030_Supplemental_Data_1.zip › ROI Picking Scripts/make_distance_curves_SA.m]

function make_distance_curves;

cd W:\#COMMON\Benni\TIFFS\SS001_W;
matrix=[];
[stat, mess]=fileattrib('*matrix.txt');
          
     for i=1:numel(mess)
         a=dlmread(mess(i).Name);
       
      matrix=cat(1,matrix,a);
     
     end;

     siz=size(matrix);
     matrix=matrix(:,3:siz(2));
     
   
    
     siz=size(matrix);
     
     matrix2=[];
     for i=1:siz(1)
         matrix2(i,1:siz(2))=matrix(i,1:siz(2))/mean(matrix(i,5));
     end;
     
         matrix3=[]; 
         
         
    for i=1:siz(1)
       % a=mean(matrix2(i,50:55))/mean(matrix2(i,12:17))
        b=mean(matrix2(i,2:4))/mean(matrix2(i,12:14))
         
        siz3=size(matrix3);
        if b<1.1 & b>0.9
            matrix3(siz3(1)+1,1:siz(2))=matrix2(i,:);
        end;
    end;
    

    disp('stuff');
    numel(matrix3)/numel(matrix2)
         
         
     
     plot(mean(matrix3), 'marker','o')
     
     
     
     
     
     
