# Supplementary material for: High-resolution analysis of bound Ca2+ in neurons and synapses
Source: Life Sci Alliance. 2023 Oct 13;7(1):e202302030. doi: 10.26508/lsa.202302030 (PMC10575792; doi:10.26508/lsa.202302030)
Supplement: Supplementary file 5 [file LSA-2023-02030_Supplemental_Data_1.zip › ROI Picking Scripts/program_start.asv]

function sroi
global list mapname b movi rows cols A i xx yy zz iii bbb q s ijj r firstred olds inner_radius outer_radius matrix backmatrix autos
global positioner alignsx alignsy alpha valuepre valuepost cella imagenr the_name thecolor back_matrix countto7 name


the_folder='\\winfs-uni.top.gwdg.de\bonninazcona$\FIJI Processed Image Files\0088\Aligned TIFF Files\Alignment Confirmed\05';
thecolor='jet';
outer_radius=6;

cd  (the_folder);
close all;
matrix=[];
positioner=0;
q=1; 
imagenr=1;

movi=[]; back_matrix=zeros(7,1);back_matrix=back_matrix-1;xx=[]; yy=[]; zz=[]; countto7=0;

[stat, mess]=fileattrib('*40Ca.tif');
the_name=strcat(mess(imagenr).Name(1:numel(mess(imagenr).Name)-4),'_values.txt');
name=strcat(mess(imagenr).Name(1:numel(mess(imagenr).Name)-8));

     a=double(imread(strcat(name,'40Ca.tif'))); siza=size(a); if numel(siza)==3; a=rgb2gray(a); end; movi(:,:,1)=a;
     a=double(imread(strcat(name,'46Ca.tif'))); siza=size(a); if numel(siza)==3; a=rgb2gray(a); end; movi(:,:,2)=a;
     a=double(imread(strcat(name,'K.tif'))); siza=size(a); if numel(siza)==3; a=rgb2gray(a); end; movi(:,:,3)=a;
     a=double(imread(strcat(name,'Na.tif'))); siza=size(a); if numel(siza)==3; a=rgb2gray(a); end; movi(:,:,4)=a;
     a=double(imread(strcat(name,'Green.tif'))); siza=size(a); if numel(siza)==3; a=rgb2gray(a); end; movi(:,:,5)=a;
     a=double(imread(strcat(name,'Orange.tif'))); siza=size(a); if numel(siza)==3; a=rgb2gray(a); end; movi(:,:,6)=a;
     a=double(imread(strcat(name,'Red.tif'))); siza=size(a); if numel(siza)==3; a=rgb2gray(a); end; movi(:,:,7)=a;

ijj=4;step;

abcdar=size(movi)
s=abcdar(3);

% m=uicontrol('tag','get','style','pushbutton', 'callback','sroi_align',...
%       'position',[0 0 50 30],'string','align',...
%       'tooltipstring','Whole terminal');
b=uicontrol('tag','fff','string','Play',...
      'style','pushbutton','callback','splay',...
      'position',[0 0 80 30]);
dd=uicontrol('tag','fff','string','Step',...
      'style','pushbutton','callback','step',...
      'position',[100 0 80 30]);
ee=uicontrol('tag','fff','string','Stepback',...
      'style','pushbutton','callback','stepback',...
      'position',[200 0 80 30]);

ee=uicontrol('tag','fff','string','Undo',...
      'style','pushbutton','callback','sroi_undo',...
      'position',[300 0 80 30]);
ee=uicontrol('tag','fff','string','Hand Align',...
      'style','pushbutton','callback','sroi_hand_align',...
      'position',[400 0 80 30]);
  
 m=uicontrol('style','pushbutton', 'callback','sroi_next',...
      'position',[500 0 70 30],'string','Next');
  
ee=uicontrol('tag','fff','string','Quit',...
      'style','pushbutton','callback','sroi_quit_xx',...
      'position',[600 0 80 30]);  
% m=uicontrol('style','pushbutton', 'callback','sroi_make_diff_image',...
%      'position',[300 0 50 30],'string','Diff IMG');
  
%   m=uicontrol('style','pushbutton', 'callback','sroi_small_area',...
%       'position',[51 31 50  30],'string','Choose');
  
%  ee=uicontrol('tag','fff','string','LineWrite',...
%       'style','pushbutton','callback','sroi_2_3',...
%       'position',[0 30 50 30]); 

xx=[]; yy=[]; zz=[];
set(gcf,'windowbuttondownfcn','sroi_00y');
