# Supplementary material for: High-resolution analysis of bound Ca2+ in neurons and synapses
Source: Life Sci Alliance. 2023 Oct 13;7(1):e202302030. doi: 10.26508/lsa.202302030 (PMC10575792; doi:10.26508/lsa.202302030)
Supplement: Supplementary file 5 [file LSA-2023-02030_Supplemental_Data_1.zip › ROI Picking Scripts/second_play.m]

function splay

global list mapname b movi rows cols A i xx yy zz iii bbb q s ijj jjj r firstred olds inner_radius outer_radius matrix movib


sums=[];
   for j=q:s
       j
   himg=imagesc(movib(:,:,j)); axis equal;
   
   colormap(jet);
  % sums(j)=sum(sum(movi(:,:,j)));
   

%    ,'cdatamapping','scaled');
  
   %disp(j);
   drawnow;
end;


% sum_movib=[];
% colormap(jet(12));
% sum_movib=movib(:,:,1);
% sum_movib=sum_movib-sum_movib;
% sum_movib=double(sum_movib);
% 
% bbb=dlmread('b.txt');
% siz=size(sum_movib);
% 
% b=zeros(siz(1)*10+1,siz(2)*10+1);
% 
% 
%    for j=q+1:s-1
%    
%        j
%        a=movib(:,:,j);
%        a=medfilt2(a);
%        
%    H=fspecial('average',3);
%   a=imfilter(a,H,'replicate');
%        ccc=find(a<0); a(ccc)=0;
% %subplot(1,2,1);       
%   % colormap(gray);
%  image(a); axis equal;
% %    ,'cdatamapping','scaled');
%   
%    %disp(j);
% drawnow;
% sum_movib=sum_movib+double(a);
%   
% 
% movic(:,:,j)=a;
%  pos_matrix=[];
%   % subplot(1,2,2);
%     a=bpass(a,0,7);
%  
% 
%       pk=pkfnd(a,0,6);
%      cnt=cntrd(a,pk,6);
%     j
%       pos=cnt(:,1:2);
% 
%       
%       
%       
%     siz=size(pos)
%      
%      colors='rgbcmyk';
%      
%        for k=1:siz(1)
%            p=randperm(numel(colors));
%        line(pos(k,1),pos(k,2),'linestyle','none','marker','o','markeredgecolor','none','markerfacecolor','k');
%            
%        b(round(pos(k,2)*10)-4:round(pos(k,2)*10)+5,round(pos(k,1)*10)-4:round(pos(k,1)*10)+5)...
%            =b(round(pos(k,2)*10)-4:round(pos(k,2)*10)+5,round(pos(k,1)*10)-4:round(pos(k,1)*10)+5)+bbb;
%            
%        end;
%      %  image(a); axis equal;
%       
%      
%       
% %       
% %      siz_pos=size(pos);
% %       
% %  pos_matrix(:,1)=pos(:,1);
% %  pos_matrix(:,2)=pos(:,2)
% %  
% %   plot(pos_matrix(:,1),pos_matrix(:,2),'linestyle','none','marker','o','markerfacecolor','b','markeredgecolor','none'); axis equal;
% %       drawnow;
% 
%   
% end;
% %figure;
% %imagesc(sum_movib); axis equal; colormap(gray);
% figure; 
% imagesc(b); axis equal; colormap(gray);
% %movi=movic;
