# Supplementary material for: High-resolution analysis of bound Ca2+ in neurons and synapses
Source: Life Sci Alliance. 2023 Oct 13;7(1):e202302030. doi: 10.26508/lsa.202302030 (PMC10575792; doi:10.26508/lsa.202302030)
Supplement: Supplementary file 5 [file LSA-2023-02030_Supplemental_Data_1.zip › ROI Picking Scripts/splay.m]

function splay

global list mapname b movi rows cols A i xx yy zz iii bbb q s ijj jjj r firstred olds inner_radius outer_radius matrix
% 
%ccc=find(movi<5);
%movi(ccc)=0;

sums=[];
   for j=q:s
       j
   himg=imagesc(movi(:,:,j)); axis equal;
   
   colormap(gray);
  % sums(j)=sum(sum(movi(:,:,j)));
   

%    ,'cdatamapping','scaled');
  
   %disp(j);
   drawnow;
end;
