# Supplementary material for: High-resolution analysis of bound Ca2+ in neurons and synapses
Source: Life Sci Alliance. 2023 Oct 13;7(1):e202302030. doi: 10.26508/lsa.202302030 (PMC10575792; doi:10.26508/lsa.202302030)
Supplement: Supplementary file 5 [file LSA-2023-02030_Supplemental_Data_1.zip › ROI Picking Scripts/sroi.m]

function sroi
global list mapname b movi rows cols A i xx yy zz iii bbb q s ijj jjj r firstred olds inner_radius outer_radius matrix backmatrix autos
global positioner alignsx alignsy alpha valuepre valuepost
movi=[]; 

the_folder='Z:\#COMMON\Ingrid\NanoSIMS\NanoSIMS_140825\S14051_Ingrid\SK155_19F_probe_I-III\S14051_Ingrid_6_Stx13_cell4';

cd  (the_folder);
outer_radius=5;

movi=[];
matrix=[];
positioner=0;
nnames={};
q=1; 

pixel_size=20.20; %input('What is the pixel size ?');
    
cella={};movi=[];
cella{1}='m0.00'; cella{2}='m12.03'; cella{3}='m19.0'; cella{4}='m25.95'; cella{5}='m27.00'; cella{6}='m32.12'; cella{7}='m71.9';

for i=1:numel(cella)
    cella{i}
[stat, mess]=fileattrib(strcat(cella{i},'*.tif'));

aa=imread(mess(1).Name);
pp=size(aa);
if pp(1)==512
a=[];
 for j=1:128
     for k=1:128
         a(j,k)=sum(sum(aa(4*j-3:4*j,4*k-3:4*k)));
     end;
 end;
elseif pp(1)==256
 for j=1:128
     for k=1:128
         a(j,k)=sum(sum(aa(2*j-1:2*j,2*k-1:2*k)));
     end;
 end;
end;


movi(:,:,i)=a;
end;

cd 'warped';
cella{8}='Cy2'; cella{9}='Cy3'; cella{10}='SK155';


for i=8:numel(cella)
    cella{i}
[stat, mess]=fileattrib(strcat(cella{i},'*.tif'));

aa=imread(mess(1).Name);
pp=size(aa);
if pp(1)==512
a=[];
 for j=1:128
     for k=1:128
         a(j,k)=sum(sum(aa(4*j-3:4*j,4*k-3:4*k)));
     end;
 end;
elseif pp(1)==256
 for j=1:128
     for k=1:128
         a(j,k)=sum(sum(aa(2*j-1:2*j,2*k-1:2*k)));
     end;
 end;
end;


movi(:,:,i)=a;
end;

% 
% 
% rr=mess(1).Name;
% filename=strcat(rr(1:numel(rr)-4));
% rr1=filename;
% filename=strcat(rr(1:numel(rr)-4),'.txt');
%         
% figure;
% subplot(3,4,1);imagesc(movi(:,:,1)); axis equal;
% subplot(3,4,2);imagesc(movi(:,:,2)); axis equal;
% subplot(3,4,3);imagesc(movi(:,:,3)); axis equal;
% subplot(3,4,4);imagesc(movi(:,:,4)); axis equal;
% subplot(3,4,5);imagesc(movi(:,:,5)); axis equal;
% subplot(3,4,6);imagesc(movi(:,:,6)); axis equal;
% subplot(3,4,7);imagesc(movi(:,:,7)); axis equal;
% subplot(3,4,8);imagesc(movi(:,:,8)); axis equal;
% subplot(3,4,9);imagesc(movi(:,:,9)); axis equal;
% subplot(3,4,10);imagesc(movi(:,:,10)); axis equal;
% 
% 
% 
% b=movi(:,:,5)./(movi(:,:,4));
% a=movi(:,:,4);
% %b=movi(:,:,3);
% ccc=find(a<9500); b(ccc)=min(min(b));
% 
% subplot(3,4,11);imagesc(b); axis equal;
% 
 b=movi(:,:,3)./(movi(:,:,6));
 a=movi(:,:,6);
 %b=movi(:,:,3);
 ccc=find(a<500); b(ccc)=min(min(b));
% max(max(b))
% subplot(3,4,12);imagesc(b,[0 0.02]); axis equal;
 
b=b*1/0.02;ccc=find(b>1); b(ccc)=1;
c=movi(:,:,10); c=c*1/max(max(c));
over=[];
over(:,:,1)=c;
over(:,:,2)=b;
over(:,:,3)=b-b;


abcdar=size(movi)
s=abcdar(3);
     

himg=imagesc(over); axis equal;
 
m=uicontrol('tag','get','style','pushbutton', 'callback','sroi_align',...
      'position',[0 0 50 30],'string','align',...
      'tooltipstring','Whole terminal');
b=uicontrol('tag','fff','string','Play',...
      'style','pushbutton','callback','splay',...
      'position',[50 0 50 30]);
dd=uicontrol('tag','fff','string','Step',...
      'style','pushbutton','callback','step',...
      'position',[100 0 50 30]);
ee=uicontrol('tag','fff','string','Stepback',...
      'style','pushbutton','callback','stepback',...
      'position',[150 0 50 30]);
ee=uicontrol('tag','fff','string','Eliminate',...
      'style','pushbutton','callback','sroi_eliminate',...
      'position',[460 0 60 30]);
ee=uicontrol('tag','fff','string','Undo',...
      'style','pushbutton','callback','sroi_undo',...
      'position',[200 0 50 30]);
ee=uicontrol('tag','fff','string','movie',...
      'style','pushbutton','callback','sroi_make_movie',...
      'position',[520 0 40 30]);
ee=uicontrol('tag','fff','string','Hand Align',...
      'style','pushbutton','callback','sroi_hand_align',...
      'position',[250 0 50 30]);
ee=uicontrol('tag','fff','string','Quit',...
      'style','pushbutton','callback','sroi_quit_xx',...
      'position',[380 0 50 30]);  
 m=uicontrol('style','pushbutton', 'callback','sroi_make_diff_image',...
      'position',[300 0 50 30],'string','Diff IMG');
  
  m=uicontrol('style','pushbutton', 'callback','sroi_small_area',...
      'position',[51 31 50  30],'string','Choose');
  
 ee=uicontrol('tag','fff','string','LineWrite',...
      'style','pushbutton','callback','sroi_2_3',...
      'position',[0 30 50 30]);  

valuepre=[];
valuepost=[];


zz=[];
iii=0;jjj=1;
ijj=1;
backmatrix=[];
autos=[];
alignsx=[];
alignsy=[];

xx=[]; yy=[]; zz=[];
set(gcf,'windowbuttondownfcn','sroi_00y');
%set(gcf,'windowbuttonupfcn','sroi_2');
