# Supplementary material for: High-resolution analysis of bound Ca2+ in neurons and synapses
Source: Life Sci Alliance. 2023 Oct 13;7(1):e202302030. doi: 10.26508/lsa.202302030 (PMC10575792; doi:10.26508/lsa.202302030)
Supplement: Supplementary file 5 [file LSA-2023-02030_Supplemental_Data_1.zip › ROI Picking Scripts/sroi_00y.m]

function sroi_00y;

global list mapname b movi rows cols A i xx yy zz iii bbb q s ijj jjj r  outer_radius matrix counter xxes yyes backmatrix counter2 xxes2 yyes2
global alignsx alignsy positioner back_matrix countto7;


  hfig=gcf;
    button=get(hfig,'selectiontype');
        if (strcmp(button,'normal'))
            
           ccc=find(back_matrix<0);
           if numel(ccc)==0
            
          l=get(gca,'currentpoint');
                set(gcf,'windowbuttonupfcn','sroi_3');
                set(gcf,'windowbuttonmotionfcn','sroi_3');
          doublex=round(l(1));
         
          doubley=round(l(3));

          xx(numel(xx)+1)=doublex;
          yy(numel(yy)+1)=doubley;
          
    ocols=[];
    orows=[];
    ocols3=[];
    orows3=[];
          
          
    k = 4;
    n = 2^k-1;
   theta = pi*(-n:1:n)/n;
   protx=doublex; proty=doubley;
   protx = protx + outer_radius*cos(theta);
   proty = proty + outer_radius*sin(theta);
   orows3=round(protx);
   ocols3=round(proty);
 

    line(orows3,ocols3,'color','w');

drawnow;
  
     matrix(numel(xx),1)=doublex;
     matrix(numel(xx),2)=doubley;
     matrix(numel(xx),3)=ijj;

           else
               figure; text(0.25, 0.5, 'Please choose background','color','r');
               pause(1); close;
           end;
 
        elseif (strcmp(button,'alt'))
            countto7=countto7+1
            if countto7<8
            ccc=find(back_matrix<0);      
          l=get(gca,'currentpoint');
                set(gcf,'windowbuttonupfcn','sroi_3');
                set(gcf,'windowbuttonmotionfcn','sroi_3');
          doublex=round(l(1)); doubley=round(l(3)); %%%%xx(numel(xx)+1)=doublex; yy(numel(yy)+1)=doubley;
           ocols=[]; orows=[]; ocols3=[];   orows3=[];     
    k = 4;
    n = 2^k-1;
   theta = pi*(-n:1:n)/n;
   protx=doublex; proty=doubley;
   protx = protx + outer_radius*cos(theta)*3;
   proty = proty + outer_radius*sin(theta)*3;
   orows3=round(protx);
   ocols3=round(proty);
 
    line(orows3,ocols3,'color','r');
drawnow;  
  %%%  matrix(numel(xx),1)=doublex;
  %%%  matrix(numel(xx),2)=doubley;
  %%%  matrix(numel(xx),3)=ijj;
       aa=movi(:,:,ijj);
     octogon2=roipoly(aa, orows3,ocols3); pos=find(octogon2==1); back_matrix(ijj)=mean(aa(pos));
     step;
            else
               figure; text(0.25, 0.5, 'Done with background :)','color','g');
               pause(1); close; 
            end
           
            
        elseif (strcmp(button,'extend'))
  l=get(gca,'currentpoint')
                
       set(gcf,'windowbuttonupfcn','sroi_3');
        
         alignsx(ijj)=round(l(1))
         alignsy(ijj)=round(l(3))
         line(alignsx,alignsy,'linestyle','none','markeredgecolor','y','marker','o','markersize',5,'markerfacecolor','c');  drawnow;
         step;
%          l=get(gca,'currentpoint');
%                 set(gcf,'windowbuttonupfcn','sroi_3');
%                 set(gcf,'windowbuttonmotionfcn','sroi_3');
%           doublex=round(l(1));
%          
%           doubley=round(l(3));
% 
%           xx(numel(xx)+1)=doublex;
%           yy(numel(yy)+1)=doubley;
%           
%     ocols=[];
%     orows=[];
%     ocols3=[];
%     orows3=[];
%           
%           
%     k = 4;
%     n = 2^k-1;
%    theta = pi*(-n:1:n)/n;
%    protx=doublex; proty=doubley;
%    protx = protx + outer_radius*cos(theta);
%    proty = proty + outer_radius*sin(theta);
%    orows3=round(protx);
%    ocols3=round(proty);
%  
% if numel(xx)==1
%      line(orows3,ocols3,'color','y');
% else
%     line(orows3,ocols3,'color','y');
% end;
%  
%    zz(numel(zz)+1)=2;
% 
% drawnow;
%   
%      matrix(numel(xx),1)=doublex;
%      matrix(numel(xx),2)=doubley;
%      matrix(numel(xx),3)=0
% drawnow;


        end;
        
            
