# Supplementary material for: High-resolution analysis of bound Ca2+ in neurons and synapses
Source: Life Sci Alliance. 2023 Oct 13;7(1):e202302030. doi: 10.26508/lsa.202302030 (PMC10575792; doi:10.26508/lsa.202302030)
Supplement: Supplementary file 5 [file LSA-2023-02030_Supplemental_Data_1.zip › ROI Picking Scripts/sroi_2.m]

function sroi_2

global list mapname b movi rows cols A i xx yy zz iii bbb q s ijj jjj r firstred olds inner_radius outer_radius matrix counter xxes yyes backmatrix
global valuepre valuepost positioner


ijj
set(gcf,'windowbuttonmotionfcn','sroi_3'); 

  

  tx=[xxes(1),xxes(numel(xxes))];
  ty=[yyes(1),yyes(numel(yyes))];
  
 linia(counter-1)=line('Xdata',ty,'Ydata',tx,'color','g');


 sizeul=size(movi);


 value=[];   
 for j=1:s
      bbb=roipoly(movi(:,:,j),yyes,xxes);
      pixfig=find(bbb==1);
      A=movi(:,:,j);
      value(j)=mean(A(pixfig));
 end;

 dlmwrite(strcat('values_pre_',num2str(positioner),'.txt'),value');

      

          
      
      
