# Supplementary material for: High-resolution analysis of bound Ca2+ in neurons and synapses
Source: Life Sci Alliance. 2023 Oct 13;7(1):e202302030. doi: 10.26508/lsa.202302030 (PMC10575792; doi:10.26508/lsa.202302030)
Supplement: Supplementary file 5 [file LSA-2023-02030_Supplemental_Data_1.zip › ROI Picking Scripts/sroi_2_2.m]

function sroi_2

global list mapname b movi rows cols A i xx yy zz iii bbb q s ijj jjj r firstred  matrix counter xxes yyes backmatrix counter2 xxes2 yyes2 autos


set(gcf,'windowbuttonmotionfcn','sroi_3'); 
