# Supplementary material for: High-resolution analysis of bound Ca2+ in neurons and synapses
Source: Life Sci Alliance. 2023 Oct 13;7(1):e202302030. doi: 10.26508/lsa.202302030 (PMC10575792; doi:10.26508/lsa.202302030)
Supplement: Supplementary file 5 [file LSA-2023-02030_Supplemental_Data_1.zip › ROI Picking Scripts/sroi_2_3.m]

function sroi_2

global list mapname b movi rows cols A i xx yy zz iii bbb q s ijj jjj r firstred  matrix counter xxes yyes backmatrix counter2 xxes2 yyes2 autos


set(gcf,'windowbuttonmotionfcn','sroi_3'); 

siz=size(movi);
movic=double(movi(:,:,1));
for i=2:siz(3)
    movic=movic+double(movi(:,:,i));
end;

figure; imagesc(movic); axis equal;

return;

  running_bin=5;

 x33=[];y33=[];
for j=2:numel(xxes2)
    [xxx, yyy]=getline_int(xxes2(j-1),xxes2(j),yyes2(j-1),yyes2(j));
     x33=[x33;xxx(1:max(1,end-1))]; y33=[y33;yyy(1:max(1,end-1))];
end;

  line('Xdata',y33,'Ydata',x33,'Color','y');
  
  values=[];
  for j=1:numel(x33)
      values(j)=movi(x33(j),y33(j),1);
  end;
  
%  figure; plot(values);

[stat, mess]=fileattrib('*line.txt');
if stat==1
    dlmwrite(strcat(num2str(numel(mess)+1),'line.txt'),values');
else
    dlmwrite('1line.txt',values');
end;


 b=[]; a=[]; 
    
a=values;

for j=floor(running_bin/2)+1:numel(a)-floor(running_bin/2)
    b(j-floor(running_bin/2))=mean(a(j-floor(running_bin/2):j+floor(running_bin/2)));
end;

sumb=[]; prod1=[]; prod2=[]; prod=[]; r=[];

sumb=b-mean(b);
sumb=sumb.^2;
sumbb=sum(sumb);

  for k=1:floor(numel(b)/2)
      prod1=b(1:numel(b)-k)-mean(b);
      prod2=b(k+1:numel(b))-mean(b);
      prod=prod1.*prod2;
      sumprod=sum(prod);
      r(k)=sumprod/sumbb;
  end;
  
figure; plot([1:1:numel(r)],r,'color','k');
drawnow;

peaks=[];peaks2=[];
  
  for i=2:numel(r)-1
      if r(i)>r(i-1) & r(i)>r(i+1)
          peaks(numel(peaks)+1)=i;
          peaks2(numel(peaks2)+1)=r(i);
      end;
  end;
  
disp(peaks(1));
disp(peaks2(1));

autos(numel(autos)+1)=peaks(1);
dlmwrite('autocorrelation_distances.txt',autos');
