# Supplementary material for: High-resolution analysis of bound Ca2+ in neurons and synapses
Source: Life Sci Alliance. 2023 Oct 13;7(1):e202302030. doi: 10.26508/lsa.202302030 (PMC10575792; doi:10.26508/lsa.202302030)
Supplement: Supplementary file 5 [file LSA-2023-02030_Supplemental_Data_1.zip › ROI Picking Scripts/sroi_for_working.m]

function sroi
global list mapname b movi rows cols A i xx yy zz iii bbb q s ijj jjj r firstred olds inner_radius outer_radius matrix backmatrix autos
global positioner alignsx alignsy alpha valuepre valuepost
movi=[]; 

cd  'W:\#COMMON\Benni\Groemer\Endocytosis Efficiency with Droso\110919\30Hz_10s_3.1';

movi=[];
matrix=[];

positioner=0;
termination='.tif'
%termination='.tif';

dir *.tif;
   more off;


 q=1;

 alpha='Series050';
 
 [stat,mess]=fileattrib(strcat('*(c1).tif'))

%  if stat==1
% for i=1:min(floor(numel(mess)/10)-1)
%     i
%     ii=i*10;
%     a=imread(mess(ii).Name);
%     siz=size(a);
%     if numel(siz)>2
%         a=rgb2gray(a);
%     end;
%     a=double(a);
%         movi(:,:,i)=a;
% end;
%  end;
 

  if stat==1
for i=1:10

    ii=i
    a=imread(mess(i).Name);
    siz=size(a);
    if numel(siz)>2
        a=rgb2gray(a);
    end;
    a=double(a);
        movi(:,:,ii)=a;
end;

sizzz=size(movi);

for i=numel(mess)-9:numel(mess)

    ii=sizzz(3)+i+1-(numel(mess)-9)
    a=imread(mess(i).Name);
    siz=size(a);
    if numel(siz)>2
        a=rgb2gray(a);
    end;
    a=double(a);
        movi(:,:,ii)=a;
end;

 end;


abcdar=size(movi)
s=abcdar(3);
     
   colormap(gray);
   set(gcf,'doublebuffer','on');
 %  colormap(color);
 %  colorbar('vert');
himg=image(movi(:,:,q),'cdatamapping','scaled'); axis equal;
 
m=uicontrol('tag','get','style','pushbutton', 'callback','sroi_align',...
      'position',[0 0 50 30],'string','align',...
      'tooltipstring','Whole terminal');
b=uicontrol('tag','fff','string','Play',...
      'style','pushbutton','callback','splay',...
      'position',[50 0 50 30],'tooltipstring','play movie');
dd=uicontrol('tag','fff','string','Step',...
      'style','pushbutton','callback','step',...
      'position',[100 0 50 30],'tooltipstring','one by one');
ee=uicontrol('tag','fff','string','Stepback',...
      'style','pushbutton','callback','stepback',...
      'position',[150 0 50 30],'tooltipstring','one by one back');
ee=uicontrol('tag','fff','string','Eliminate',...
      'style','pushbutton','callback','sroi_eliminate',...
      'position',[460 0 60 30],'tooltipstring','takes out the frame');
ee=uicontrol('tag','fff','string','Undo',...
      'style','pushbutton','callback','sroi_undo',...
      'position',[200 0 50 30],'tooltipstring','takes out spots one by one');
ee=uicontrol('tag','fff','string','movie',...
      'style','pushbutton','callback','sroi_make_movie',...
      'position',[520 0 40 30]);
ee=uicontrol('tag','fff','string','Hand Align',...
      'style','pushbutton','callback','sroi_hand_align',...
      'position',[250 0 50 30],'tooltipstring','Bring back the aligned movie with all the previous measurements');
ee=uicontrol('tag','fff','string','Quit',...
      'style','pushbutton','callback','sroi_quit_xx',...
      'position',[380 0 50 30],'tooltipstring','Terminate the session');  
 m=uicontrol('style','pushbutton', 'callback','sroi_make_diff_image',...
      'position',[300 0 50 30],'string','Diff IMG',...
      'tooltipstring','Makes the difference pre-bleach/post bleach image');
  
  m=uicontrol('style','pushbutton', 'callback','sroi_small_area',...
      'position',[51 31 50  30],'string','Choose',...
      'tooltipstring','Makes the difference pre-bleach/post bleach image');
  
 ee=uicontrol('tag','fff','string','LineWrite',...
      'style','pushbutton','callback','sroi_2_3',...
      'position',[0 30 50 30],'tooltipstring','write the line');  

valuepre=[];
valuepost=[];


zz=[];
iii=0;jjj=1;
ijj=1;
backmatrix=[];
autos=[];
alignsx=[];
alignsy=[];

xx=[]; yy=[]; zz=[];
set(gcf,'windowbuttondownfcn','sroi_00y');
%set(gcf,'windowbuttonupfcn','sroi_2');
