# Supplementary material for: High-resolution analysis of bound Ca2+ in neurons and synapses
Source: Life Sci Alliance. 2023 Oct 13;7(1):e202302030. doi: 10.26508/lsa.202302030 (PMC10575792; doi:10.26508/lsa.202302030)
Supplement: Supplementary file 5 [file LSA-2023-02030_Supplemental_Data_1.zip › ROI Picking Scripts/sroi_hand_align.m]

function sroi_hand_align; % Select a point holding the ctrl in the STED image, then select the "same" spot again holding ctrl in the 647nC image and press Hand align!

global list mapname b movi rows cols A xx yy zz iii bbb q s ijj jjj r firstred olds inner_radius outer_radius matrix rr
global alignsx alignsy

sizeul=size(movi);

for i=2:sizeul(3)
    diffx=alignsx(i)-alignsx(1);
    diffy=alignsy(i)-alignsy(1);
    try
    if diffx<0
        movi(:,abs(diffx):sizeul(2),i)=movi(:,1:sizeul(2)-abs(diffx)+1,i);
        movi(:,1:abs(diffx),i)=0;
    else
        movi(:,1:sizeul(2)-abs(diffx)+1,i)=movi(:,abs(diffx):sizeul(2),i);
        movi(:,sizeul(2)-abs(diffx)+1:sizeul(2),i)=0;    
    end;
    catch
    end
    try 
    if diffy<0
        movi(abs(diffy):sizeul(1),:,i)=movi(1:sizeul(1)-abs(diffy)+1,:,i);
        movi(1:abs(diffy),:,i)=0;
    else
        movi(1:sizeul(1)-abs(diffy)+1,:,i)=movi(abs(diffy):sizeul(1),:,i);
        movi(sizeul(1)-abs(diffy)+1:sizeul(1),:,i)=0;    
    end;
    catch
    end
    
end;


himg=image(movi(:,:,ijj),'cdatamapping','scaled'); axis square;

  % name=strcat(rr(1:numel(rr)-4),'.mat');
  % save(name,'movi');
