# Supplementary material for: High-resolution analysis of bound Ca2+ in neurons and synapses
Source: Life Sci Alliance. 2023 Oct 13;7(1):e202302030. doi: 10.26508/lsa.202302030 (PMC10575792; doi:10.26508/lsa.202302030)
Supplement: Supplementary file 5 [file LSA-2023-02030_Supplemental_Data_1.zip › ROI Picking Scripts/sroi_make_diff_image.m]

function sroi_make_diff_image;

global movi s q movib
global cellb slide xxes yyes hex hey thefolder


siz=size(movi);
movib=[];
q=1;
mmm=movi(:,:,1)-movi(:,:,1);
for klm=q+1:siz(3)
klm
    movib(:,:,klm-1)=(abs(movi(:,:,klm)-movi(:,:,klm-1)));
mmm=mmm+movib(:,:,klm-1);
end;


% 
% movic=[];
% movic=double(movi(:,:,5));
% q=1;
% for klm=q+1:33
%     klm
%     movic=movic+double(movi(:,:,klm));
% 
% end;
% 

dlmwrite('mean_diff_movi.txt',mmm/klm);


% mm=movi(:,:,25);
% dlmwrite('summed_movi_frame4s.txt',mm);


 
 for klm=q:s-1
     klm
  
     
% movic(:,:,klm)=bpass(movib(:,:,klm),1,10);
     
     
% background=imopen(movib(:,:,klm),strel('disk',10));
% movic(:,:,klm)=imsubtract(movib(:,:,klm),background);
 movib(:,:,klm)=medfilt2(movib(:,:,klm),[3 3]);
% 
 
 
% ccc=find(movib(:,:,klm)<(mean2(movib(:,:,klm))+std2(movib(:,:,klm))));
 % a=movib(:,:,klm);
 % a(ccc)=0;
% % movib(:,:,klm)=a;
end;


%save('aligned.mat','movi');
%return;
% movib=[];
% movib=double(movi(:,:,1));
% q=1;
% for klm=q+1:s
%     klm
%  
%     
%        movib=movib+double(movi(:,:,klm));
% 
% end;


% siz=size(movi);
% 
% a=movi(:,:,1)-movi(:,:,2);
% 
% movib=[];
% for i=2:siz(3)
%     i
%     movib(:,:,i-1)=movi(:,:,i)-movi(:,:,i-1);
%     ccc=find(movib<0);
%     movib(ccc)=0;
%     
% end;
%imwrite(uint16(movib),'sum_all.tif','tiff','Compression','none');

figure;
colormap(jet);
himg=imagesc(movib(:,:,1)); axis equal;
b=uicontrol('tag','fff','string','Play',...
      'style','pushbutton','callback','second_play',...
      'position',[50 0 50 30],'tooltipstring','play movie');
  
%   figure;himg=imagesc(movic(:,:,1)); axis equal;
%   
%   m=uicontrol('tag','get','style','pushbutton', 'callback',{@sroi_check_membrane},...
%       'position',[0 0 50 30],'string','Membr.',...
%       'tooltipstring','Whole terminal');
  figure; imagesc(mmm);

end
%%%%%%%%%%%%%%%%%%%%%%%%%%%%%%%%%%%%%%%%%%%%%%%%%%%%%%%%%%%%%%%%%%%%%%%%
function sroi_check_membrane(source,eventdata)

global cellb slide xxes yyes hex hey thefolder
global movi s q movib 

 sizeul=size(movi);

value=[];back=[];
 
 for j=1:sizeul(3)
      bbb=find(movib(:,:,j)>0);
      A=movi(:,:,j);
     
      back(j)=mean2(A(hey-10:hey+10,hex-10:hex+10));
      if numel(bbb)>0
      value_array=A(bbb);

     ccc=find(value_array>(mean2(back)+2*std2(back)));
     value_array=value_array(ccc);

     value(j)=mean(value_array);
      else
          value(j)=back(j);
      end;
      
 end;
figure;
values=[];
values(:,1)=value';
values(:,2)=back';
values(:,3)=value'-back';

vvalues=[]; vvalues=values(:,3);
ccc=find(vvalues);
vvalues(1)=vvalues(ccc(1));
values(:,3)=vvalues;

siz=size(values);
for j=2:siz(1)
    if values(j,3)==0
        values(j,3)=values(j-1,3);
    end;
end;        

plot(values(:,3))

[stat, mess]=fileattrib('*membrane*.txt')
if stat==0
    dlmwrite(strcat('membrane1.txt'),values);
else
      dlmwrite(strcat('membrane',num2str(numel(mess)+1),'.txt'),values);
end;
    
      
end
  
    
