# Supplementary material for: High-resolution analysis of bound Ca2+ in neurons and synapses
Source: Life Sci Alliance. 2023 Oct 13;7(1):e202302030. doi: 10.26508/lsa.202302030 (PMC10575792; doi:10.26508/lsa.202302030)
Supplement: Supplementary file 5 [file LSA-2023-02030_Supplemental_Data_1.zip › ROI Picking Scripts/sroi_make_movie.m]

function make_movie;

global list mapname b movi rows cols A i xx yy iii bbb q s ijj jjj r alpha

axc=size(movi);

  colormap(gray); 
   himg=image(movi(:,:,1));

   
   

for k = 1:axc(3)
  
 %   for j=1:100
         
 overl=[];
 overl(:,:,1)=movi(:,:,k)-movi(:,:,k);
 overl(:,:,2)=movi(:,:,k);
 overl(:,:,3)=movi(:,:,k)-movi(:,:,k);
 
 overl=overl./max(max(max(overl)));
 
 
 
 himg=imagesc(overl); axis equal; axis off;   colormap(gray);


   M(k) = getframe;
  %  end;

end


movie2avi(M,strcat(alpha,'.avi'),'compression','none','quality',100,'fps',20);
