# Supplementary material for: High-resolution analysis of bound Ca2+ in neurons and synapses
Source: Life Sci Alliance. 2023 Oct 13;7(1):e202302030. doi: 10.26508/lsa.202302030 (PMC10575792; doi:10.26508/lsa.202302030)
Supplement: Supplementary file 5 [file LSA-2023-02030_Supplemental_Data_1.zip › ROI Picking Scripts/sroi_make_movie_new.m]

function make_movie;

global list mapname b movi rows cols A i xx yy iii bbb q s ijj jjj r

close all;
axis square;
axc=size(movi);

 [stat,mess]=fileattrib(strcat('*',r,'*_ch00.tif'));
 [stat2, mess2]=fileattrib(strcat('*',r,'*_ch01.tif'));
 
 if stat==1 & stat2==1


   himg=imagesc(movi(:,:,1));axis equal; axis off; colormap(hot);
M(1)=getframe;
   
   
for k = 1:round(axc(3)/2)
     
 %   for j=1:100
         
 himg=imagesc(movi(:,:,k));axis equal; axis off; colormap(hot);
 
 


   M(k) = getframe;
  %  end;
 end

 for k = round(axc(3)/2)+1: axc(3)
      
%   for j=1:100
%          
  himg=imagesc(movi(:,:,k));axis equal; axis off; colormap(gray);
  
  
 
 
    M(k) = getframe;
  %  end;
  end


movie2avi(M,strcat(r,'_movie.avi'),'compression','none','quality',100,'fps',4);

 elseif stat==1 & stat2==0
        himg=imagesc(movi(:,:,1));axis equal; axis off; colormap(hot);
M(1)=getframe;

for k = 1:axc(3)
   himg=imagesc(movi(:,:,k));axis equal; axis off; colormap(hot);
   M(k) = getframe;
end

movie2avi(M,strcat(r,'_movie.avi'),'compression','none','quality',100,'fps',4);
 end;

   
