# Supplementary material for: High-resolution analysis of bound Ca2+ in neurons and synapses
Source: Life Sci Alliance. 2023 Oct 13;7(1):e202302030. doi: 10.26508/lsa.202302030 (PMC10575792; doi:10.26508/lsa.202302030)
Supplement: Supplementary file 5 [file LSA-2023-02030_Supplemental_Data_1.zip › ROI Picking Scripts/sroi_make_movie_old.m]

function make_movie;

global list mapname b movi rows cols A i xx yy iii bbb q s ijj jjj r
axis square;
axc=size(movi);
  color=gray(130); 
   himg=image(movi(:,:,1));

for k = 1:axc(3)
     color=gray(130);
 %   for j=1:100
         
 himg=image(movi(:,:,k));


   M(k) = getframe;
  %  end;
       color=gray(130); 
end

movie2avi(M,'filmx6.avi','compression','none','quality',100,'fps',5);
