# Supplementary material for: High-resolution analysis of bound Ca2+ in neurons and synapses
Source: Life Sci Alliance. 2023 Oct 13;7(1):e202302030. doi: 10.26508/lsa.202302030 (PMC10575792; doi:10.26508/lsa.202302030)
Supplement: Supplementary file 5 [file LSA-2023-02030_Supplemental_Data_1.zip › ROI Picking Scripts/sroi_motion.m]

function sroi_motion

global list mapname b movi rows cols A i xx yy zz iii bbb q s ijj jjj r firstred olds inner_radius outer_radius matrix counter xxes yyes backmatrix


 l=get(gca,'currentpoint');
          x=round(l(3));
          y=round(l(1));
          xxes(counter)=x;yyes(counter)=y;


          
        %  h=findobj(gca,'type','image');
        %  set(h,'cdata',A);
          
          
if counter>1
      tx=[xxes(counter-1),xxes(counter)];
      ty=[yyes(counter-1),yyes(counter)];

   linia(counter-1)=line('Xdata',ty,'Ydata',tx,'color','b');

 end;

 
            counter=counter+1;
 
