# Supplementary material for: High-resolution analysis of bound Ca2+ in neurons and synapses
Source: Life Sci Alliance. 2023 Oct 13;7(1):e202302030. doi: 10.26508/lsa.202302030 (PMC10575792; doi:10.26508/lsa.202302030)
Supplement: Supplementary file 5 [file LSA-2023-02030_Supplemental_Data_1.zip › ROI Picking Scripts/sroi_quit_x.m]

function sroi_quit;

global list mapname b movi rows cols A i xx yy zz iii bbb q s ijj jjj r olds inner_radius outer_radius matrix backmatrix
global positioner
   
%dlmwrite('matrix.txt',matrix);
%save('movie.mat','movi','matrix','r','rows','cols','A','q','s','olds','inner_radius','outer_radius');
%close all;
%return;
positioner=positioner+1;
     for kounter=1:s
         kounter

      BBB=movi(:,:,kounter);
  
         for jj=1:numel(xx)
   doublex=xx(jj);
   doubley=yy(jj);          
    ocols3=[];
    orows3=[];
         
    k = 4;
    n = 2^k-1;
   theta = pi*(-n:1:n)/n;
   protx=doublex; proty=doubley;
   protx = protx + outer_radius*cos(theta);
   proty = proty + outer_radius*sin(theta);
   orows3=round(protx);
   ocols3=round(proty);
       
              
       octogon2=roipoly(BBB, orows3,ocols3);
       pos=find(octogon2==1);
       media=mean(BBB(pos));
       
       matrix(jj,2+kounter)=media - backmatrix(kounter);

           
      end;
    end;
     
 %    matrix(numel(xx)+1,3:numel(backmatrix)+2)=backmatrix;
     

%save(strcat(r,'movie.mat'),'movi','matrix','r','rows','cols','A','q','s','xx','yy','outer_radius');

%frap_processing;

% siz=size(matrix);
% matrix=matrix(:,3:siz(2));
% 
% 
% for i=2:siz(1)
%     matrix(i,:)=matrix(i,:)-matrix(1,:);
% end;
% 
% matrix=matrix(2:siz(1),:);


          
dlmwrite(strcat(num2str(positioner),r,'matrix.txt'),matrix);
%close all;

matrix=[];

xx=[]; yy=[]; zz=[];
