# Supplementary material for: High-resolution analysis of bound Ca2+ in neurons and synapses
Source: Life Sci Alliance. 2023 Oct 13;7(1):e202302030. doi: 10.26508/lsa.202302030 (PMC10575792; doi:10.26508/lsa.202302030)
Supplement: Supplementary file 5 [file LSA-2023-02030_Supplemental_Data_1.zip › ROI Picking Scripts/sroi_quit_xx.m]

function sroi_quit;

global list mapname b movi rows cols A i xx yy zz iii bbb q s ijj jjj r olds inner_radius outer_radius matrix back_matrix name
global positioner
  
%%%%save('movie.mat','movi','matrix','r','rows','cols','A','q','s','olds','inner_radius','outer_radius');

xx=[];
yy=[];

xx=matrix(:,1);
yy=matrix(:,2);
bleach=matrix(:,3);

matrix2=[];

     for kounter=1:s
kounter
         BBB=movi(:,:,kounter);
   
         for jj=1:numel(xx)
   doublex=xx(jj);
   doubley=yy(jj);    
 %  matrix2(jj,1)=bleach(jj);
   
    ocols=[];
    orows=[];
    ocols3=[];
    orows3=[];
          
    k = 4;
    n = 2^k-1;
   theta = pi*(-n:1:n)/n;
   protx=doublex; proty=doubley;
   protx = protx + outer_radius*cos(theta);
   proty = proty + outer_radius*sin(theta);
   orows3=round(protx);
   ocols3=round(proty);
        
            
       octogon2=roipoly(BBB, orows3,ocols3);
       pos=find(octogon2==1);
       media2=mean(BBB(pos));
       matrix2(jj,kounter)=media2-back_matrix(kounter);
       
       end;
     
       
     end;
 % plot(matrix2(:,2:siz(2))')
        dlmwrite(strcat(name,'_position_matrix.txt'),matrix);
        dlmwrite(strcat(name,'_values.txt'),matrix2);
        


sroi_next;
