# Supplementary material for: High-resolution analysis of bound Ca2+ in neurons and synapses
Source: Life Sci Alliance. 2023 Oct 13;7(1):e202302030. doi: 10.26508/lsa.202302030 (PMC10575792; doi:10.26508/lsa.202302030)
Supplement: Supplementary file 5 [file LSA-2023-02030_Supplemental_Data_1.zip › ROI Picking Scripts/sroi_quit_xx_lines.m]

function sroi_quit;

global list mapname b movi rows cols A i xx yy zz iii bbb q s ijj jjj r olds inner_radius outer_radius matrix backmatrix
global positioner cella
  
save('movie.mat','movi','matrix','r','rows','cols','A','q','s','olds','inner_radius','outer_radius');

xx=[];
yy=[];

xx=matrix(:,1);
yy=matrix(:,2);
bleach=matrix(:,3);
   matrix2=[];%figure;
matrix3=[];
%figure;
     for kounter=1:s
kounter
         BBB=movi(:,:,kounter);

         for jj=1:numel(xx)
  
                 
   doublex=xx(jj);
   doubley=yy(jj);    
   matrix2(jj,1)=bleach(jj);
   
    ocols=[];
    orows=[];
    ocols3=[];
    orows3=[];
          
    k = 4;
    n = 2^k-1;
   theta = pi*(-n:1:n)/n;
   protx=doublex; proty=doubley;
   protx = protx + outer_radius*cos(theta);
   proty = proty + outer_radius*sin(theta);
   orows3=round(protx);
   ocols3=round(proty);
        
            
       octogon2=roipoly(BBB, orows3,ocols3);
       pos=find(octogon2==1);
       media2=mean(BBB(pos));
       
       
       matrix2(jj,kounter+1)=media2;
         end
     end
     
   for kounter=s-2:s
kounter
         BBB=movi(:,:,kounter);
  
         for jj=1:numel(xx)
          
   doublex=xx(jj);
   doubley=yy(jj);    
   xxx=bleach(jj);

      try
          
testmatrix=mean(BBB(doubley-1:doubley+1,doublex-7:doublex+7)); 

ct=mean(testmatrix(1:3)); dt=mean(testmatrix(13:15));

testmatrix=testmatrix-min(ct,dt);
testmatrix=testmatrix/min(ct,dt);
matrix2(jj,kounter+4)=mean(testmatrix(7:9));


          
      catch;
      end;
         end;
   end;
   siz=size(matrix2);
dlmwrite('matrix.txt',matrix);

matrix2(:,siz(2)+1)=matrix2(:,7)*100./matrix2(:,6);
matrix2(:,siz(2)+2)=bleach;
siz=size(matrix2);

dlmwrite('matrix2.txt',matrix2(:,2:siz(2)));
% 
%        dlmwrite(strcat(cella{kounter},'_lines.txt'),matrix2);
%      end;
%  % plot(matrix2(:,2:siz(2))')
%         dlmwrite('matrix.txt',matrix3);
% 
% %dlmwrite('matrix2.txt',matrix2(:,2:siz(2)));
% 
% close ;% close
% make_distance_curves;
