# Supplementary material for: High-resolution analysis of bound Ca2+ in neurons and synapses
Source: Life Sci Alliance. 2023 Oct 13;7(1):e202302030. doi: 10.26508/lsa.202302030 (PMC10575792; doi:10.26508/lsa.202302030)
Supplement: Supplementary file 5 [file LSA-2023-02030_Supplemental_Data_1.zip › ROI Picking Scripts/sroi_small_area.m]

function sroi_small_area;

global movi q s cellb slide hex hey

 [pos1]=round(getrect);
 xx=pos1(1); yy=pos1(2);wd=pos1(3);ht=pos1(4);
 rectangle('position',pos1,'edgecolor','w')
hex=[]; hey=[];
%  F=getframe(gcf);
%  [aF,mmap]=frame2im(F);
%  max(max(aF))
%  cF=[];
%  cF(:,:,1)=double(aF(:,:,1))*1/255;
%  cF(:,:,2)=double(aF(:,:,2))*1/255;
%  cF(:,:,3)=double(aF(:,:,3))*1/255;
%  imwrite(aF,strcat(rr,'_',num2str(positioner),'_click.jpg'),'jpg'); 


    small_movi=[];
    for klm=q:s
    klm
    small_movi(:,:,klm)=movi(yy:yy+ht,xx:xx+wd,klm);
    himg=image(small_movi(:,:,klm),'cdatamapping','scaled'); axis equal;drawnow;
    end;
    
movi=[];
movi=small_movi;
siz=size(movi);
q=1;
s=siz(3)
