# Supplementary material for: High-resolution analysis of bound Ca2+ in neurons and synapses
Source: Life Sci Alliance. 2023 Oct 13;7(1):e202302030. doi: 10.26508/lsa.202302030 (PMC10575792; doi:10.26508/lsa.202302030)
Supplement: Supplementary file 5 [file LSA-2023-02030_Supplemental_Data_1.zip › ROI Picking Scripts/sroi_undo.m]

function sroi_undo;

global list mapname b movi rows cols A i xx yy zz iii bbb q s ijj jjj r firstred olds inner_radius outer_radius matrix

if numel(xx)>1
    xx=xx(1:numel(xx)-1);
    yy=yy(1:numel(yy)-1);
   % zz=zz(1:numel(zz)-1);
else   
    xx=[]; yy=[];zz=[];
end;

sizeul=size(matrix);
matrix=matrix(1:sizeul(1)-1,:);
%dlmwrite('matrix.txt',matrix);

    himg=imagesc(movi(:,:,ijj)); axis equal;
%   'cdatamapping','scaled');
  drawnow;


  

%     textul=strcat(num2str(ijj));
%     text(10,30,'@','color',[0.7 0.7 0.7],'BackgroundColor',[0.7 0.7 0.7]);
%     text(10,30,textul,'FontSize',10,'EdgeColor','r','color','r','BackgroundColor',[0.7 0.7 0.7]);
%  

    
if numel (xx)>0
    
   
    for j=1:numel(xx)
       
        doublex=xx(j);
        doubley=yy(j);
        
        
    k = 4;
    n = 2^k-1;
   theta = pi*(-n:1:n)/n;

   protx=doublex; proty=doubley;
   protx = protx + outer_radius*cos(theta);
   proty = proty + outer_radius*sin(theta);
   orows3=round(protx);
   ocols3=round(proty);


     line(orows3,ocols3,'color','w');

 
   
   drawnow;
    end;
end;
