# Supplementary material for: High-resolution analysis of bound Ca2+ in neurons and synapses
Source: Life Sci Alliance. 2023 Oct 13;7(1):e202302030. doi: 10.26508/lsa.202302030 (PMC10575792; doi:10.26508/lsa.202302030)
Supplement: Supplementary file 5 [file LSA-2023-02030_Supplemental_Data_1.zip › ROI Picking Scripts/sroi_upload.m]

function sroi_upload;

global list mapname b movi rows cols A i xx yy zz iii bbb q s ijj jjj r firstred olds inner_radius outer_radius matrix


%close all; 
movi=[];
matrix=[]; xx=[]; yy=[]; zz=[]; 
ijj=1;  

load(strcat(r,'movie.mat'));

xx=matrix(:,1);
yy=matrix(:,2);
zz=matrix(:,3);
ccc=find(xx>0 & yy>0);
xx=xx(ccc); yy=yy(ccc);

    himg=image(movi(:,:,ijj));
  set(himg,'cdata',movi(:,:,ijj));


    textul=strcat(num2str(ijj));
    text(10,30,'@','color',[0.7 0.7 0.7],'BackgroundColor',[0.7 0.7 0.7]);
    text(10,30,textul,'FontSize',10,'EdgeColor','r','color','r','BackgroundColor',[0.7 0.7 0.7]);
 

    
if numel (xx)>0
    
   
    for j=1:numel(xx)
       
        doublex=xx(j);
        doubley=yy(j);
        
    k = 4;
    n = 2^k-1;
   theta = pi*(-n:1:n)/n;

   protx=doublex; proty=doubley;
   protx = protx + outer_radius*cos(theta);
   proty = proty + outer_radius*sin(theta);
   orows3=round(protx);
   ocols3=round(proty);

if j==1
     line(orows3,ocols3,'color','y');
else
    line(orows3,ocols3,'color','r');
end;
 
   drawnow;
    end;
end;
