# Supplementary material for: High-resolution analysis of bound Ca2+ in neurons and synapses
Source: Life Sci Alliance. 2023 Oct 13;7(1):e202302030. doi: 10.26508/lsa.202302030 (PMC10575792; doi:10.26508/lsa.202302030)
Supplement: Supplementary file 5 [file LSA-2023-02030_Supplemental_Data_1.zip › ROI Picking Scripts/step_PSD.m]

function step_PSD

global list mapname b movi rows cols A i xx yy zz iii bbb q s ijj jjj r firstred olds inner_radius outer_radius matrix

ijj=8;

mm=movi(:,:,5)./movi(:,:,4);
n14=movi(:,:,4); ccc=find(n14<200); mm(ccc)=0;

over=[];

over(:,:,1)=movi(:,:,8)*1.5/max(max(movi(:,:,8)));
over(:,:,3)=0;
over(:,:,2)=(movi(:,:,9)*1.5/max(max(movi(:,:,9)))+movi(:,:,10)*1.5/max(max(movi(:,:,10))))/2;

ccc=find(over>1);
over(ccc)=1;

   imagesc(over); axis equal;colormap(jet);


    textul=strcat(num2str(ijj));
    text(10,30,'@','color',[0.7 0.7 0.7],'BackgroundColor',[0.7 0.7 0.7]);
    text(10,30,textul,'FontSize',10,'EdgeColor','r','color','r','BackgroundColor',[0.7 0.7 0.7]);
 

    
if numel (xx)>0
    
   
    for j=1:numel(xx)
       
        doublex=xx(j);
        doubley=yy(j);
        
    k = 4;
    n = 2^k-1;
   theta = pi*(-n:1:n)/n;

   protx=doublex; proty=doubley;
   protx = protx + outer_radius*cos(theta);
   proty = proty + outer_radius*sin(theta);
   orows3=round(protx);
   ocols3=round(proty);

if j==1
     line(orows3,ocols3,'color','y');
else
    line(orows3,ocols3,'color','r');
end;
 
   drawnow;
    end;
end;

   
   
