# Supplementary material for: High-resolution analysis of bound Ca2+ in neurons and synapses
Source: Life Sci Alliance. 2023 Oct 13;7(1):e202302030. doi: 10.26508/lsa.202302030 (PMC10575792; doi:10.26508/lsa.202302030)
Supplement: Supplementary file 5 [file LSA-2023-02030_Supplemental_Data_1.zip › ROI Picking Scripts/stepback.m]

function stepback

global list mapname b movi rows cols A i xx yy zz iii bbb q s ijj jjj r firstred olds inner_radius outer_radius matrix thecolor

ijj=ijj-1
if ijj>q-1

    himg=imagesc(movi(:,:,ijj));colormap(thecolor);
    axis equal;%,'cdatamapping','scaled');
 % set(himg,'cdata',movi(:,:,ijj));
else ijj=s; himg=imagesc(movi(:,:,ijj));colormap(thecolor);
    axis equal;%,'cdatamapping','scaled');
 % set(himg,'cdata',movi(:,:,ijj));
end;


    textul=strcat(num2str(ijj));
    text(10,30,'@','color',[0.7 0.7 0.7],'BackgroundColor',[0.7 0.7 0.7]);
    text(10,30,textul,'FontSize',10,'EdgeColor','r','color','r','BackgroundColor',[0.7 0.7 0.7]);

       
if numel (xx)>0
    
   
    for j=1:numel(xx)
       
        doublex=xx(j);
        doubley=yy(j);
    k = 4;
    n = 2^k-1;
   theta = pi*(-n:1:n)/n;

   protx=doublex; proty=doubley;
   protx = protx + outer_radius*cos(theta);
   proty = proty + outer_radius*sin(theta);
   orows3=round(protx);
   ocols3=round(proty);

    line(orows3,ocols3,'color','w');

 
 
   drawnow;
    end;
end;
% if numel (xx)>0
%     
%    
%     for j=1:numel(xx)
%        
%         doublex=xx(j);
%         doubley=yy(j);
%         
%     k = 4;
%     n = 2^k-1;
%    theta = pi*(-n:1:n)/n;
% 
%    protx=doublex; proty=doubley;
%    protx = protx + outer_radius*cos(theta);
%    proty = proty + outer_radius*sin(theta);
%    orows3=round(protx);
%    ocols3=round(proty);
% 
%     if j==1
%      line(orows3,ocols3,'color','y');
% else
%     line(orows3,ocols3,'color','r');
% end;
%  
%    drawnow;
%     end;
% end;
