# Supplementary material for: High-resolution analysis of bound Ca2+ in neurons and synapses
Source: Life Sci Alliance. 2023 Oct 13;7(1):e202302030. doi: 10.26508/lsa.202302030 (PMC10575792; doi:10.26508/lsa.202302030)
Supplement: Supplementary file 5 [file LSA-2023-02030_Supplemental_Data_1.zip › ROI Picking Scripts/three_phluorin_spH.m]

function figure_maker;

global list mapname b movi rows cols A i xx yy zz iii bbb q s ijj jjj r firstred olds inner_radius outer_radius matrix backmatrix autos
movi=[];
movi2=[];

cd  'W:\phoopma\pHluorins\100331\SpH_cvslp3\export';


dir *.tif;
   more off;


 q=1;

 [stat,mess]=fileattrib(strcat('*sph_30s_4*.tif'))

movi(:,:)=imread(mess(1).Name);
movi2(:,:)=imread(mess(71).Name);
movi=double(movi); movi2=double(movi2);
 
for i=2:10
    a=imread(mess(i).Name);
    siz=size(a);
    if numel(siz)>2
        a=rgb2gray(a);
    end;
    a=double(a);
movi=movi+a;
end;

movi=movi/10;
 


for i=71:80%numel(mess)
    a=imread(mess(i).Name);
    siz=size(a);
    if numel(siz)>2
        a=rgb2gray(a);
    end;
    a=double(a);
        movi2=movi2+a;
end;
movi2=movi2/10;

movi3=movi2-movi;
min(min(movi3))
max(max(movi3))

figure;
a=imread(mess(1).Name);
imagesc(a, [141 205]); colormap(gray); axis equal; axis off; colorbar; 

figure;
a=imread(mess(71).Name);
imagesc(a, [141 205]); colormap(gray); axis equal; axis off; colorbar;

figure;
imagesc(movi3, [13 50]); colormap(jet); axis equal; axis off; colorbar;

figure;
movi4=movi3./movi;

imagesc(movi4, [0.105 0.3]); colormap(jet); axis equal; axis off; colorbar;


 
